# Supplementary material for: Pressure-induced coherent sliding-layer transition in the excitonic insulator Ta2NiSe5
Source: IUCrJ. 2018 Jan 26;5(Pt 2):158–65. doi: 10.1107/S2052252517018334 (PMC5947720; doi:10.1107/S2052252517018334)
Supplement: Supplementary file 1 [file m-05-00158-sup1.cif]

data_Ta2NiSe5_0GPa_400K
_database_code_depnum_ccdc_archive 'CCDC 1815855'

_publ_contact_author_name         nakano
_audit_creation_method            SHELXL-97 
_chemical_name_systematic 
; 
 ? 
; 
_chemical_name_common             ? 
_chemical_melting_point           ? 
_chemical_formula_moiety          ?
_chemical_formula_sum 
 'Ni Se5 Ta2' 
_chemical_formula_weight          815.41 
 
loop_ 
 _atom_type_symbol 
 _atom_type_description 
 _atom_type_scat_dispersion_real 
 _atom_type_scat_dispersion_imag 
 _atom_type_scat_source 
 'Ni'  'Ni'   0.1173   0.1905 
 'International Tables Vol C Tables 4.2.6.8 and 6.1.1.4' 
 'Se'  'Se'   0.1861   0.4150 
 'International Tables Vol C Tables 4.2.6.8 and 6.1.1.4' 
 'Ta'  'Ta'  -1.0985   1.3203 
 'International Tables Vol C Tables 4.2.6.8 and 6.1.1.4' 
 
_symmetry_cell_setting            Orthorhombic 
_symmetry_space_group_name_H-M    Cmcm 
 
loop_ 
 _symmetry_equiv_pos_as_xyz 
 'x, y, z' 
 '-x, -y, z+1/2' 
 'x, -y, -z' 
 '-x, y, -z+1/2' 
 'x+1/2, y+1/2, z' 
 '-x+1/2, -y+1/2, z+1/2' 
 'x+1/2, -y+1/2, -z' 
 '-x+1/2, y+1/2, -z+1/2' 
 '-x, -y, -z' 
 'x, y, -z-1/2' 
 '-x, y, z' 
 'x, -y, z-1/2' 
 '-x+1/2, -y+1/2, -z' 
 'x+1/2, y+1/2, -z-1/2' 
 '-x+1/2, y+1/2, z' 
 'x+1/2, -y+1/2, z-1/2' 
 
_cell_length_a                    3.50290(10) 
_cell_length_b                    12.8699(5) 
_cell_length_c                    15.6768(8) 
_cell_angle_alpha                 90.00 
_cell_angle_beta                  90.00 
_cell_angle_gamma                 90.00 
_cell_volume                      706.74(5) 
_cell_formula_units_Z             4 
_cell_measurement_temperature     400(2) 
_cell_measurement_reflns_used     34120 
_cell_measurement_theta_min       1.02 
_cell_measurement_theta_max       20.380 
 
_exptl_crystal_description        plate 
_exptl_crystal_colour             silver 
_exptl_crystal_size_max           0.90 
_exptl_crystal_size_mid           0.30 
_exptl_crystal_size_min           0.10 
_exptl_crystal_density_meas       ? 
_exptl_crystal_density_diffrn     7.663 
_exptl_crystal_density_method     'not measured' 
_exptl_crystal_F_000              1376 
_exptl_absorpt_coefficient_mu     4.361 
_exptl_absorpt_correction_type    empirical 
_exptl_absorpt_correction_T_min   ? 
_exptl_absorpt_correction_T_max   ? 
_exptl_absorpt_process_details    ? 
 
_exptl_special_details 
; 
 ? 
; 
 
_diffrn_ambient_temperature       400(2) 
_diffrn_radiation_wavelength      0.27865 
_diffrn_radiation_type            synchrotron 
_diffrn_radiation_source          ? 
_diffrn_radiation_monochromator   silicon 
_diffrn_measurement_device_type   IPDSC-Q 
_diffrn_measurement_method        oscillation 
_diffrn_detector_area_resol_mean  ? 
_diffrn_standards_number          3272 
_diffrn_standards_interval_count  ? 
_diffrn_standards_interval_time   ? 
_diffrn_standards_decay_%         ? 
_diffrn_reflns_number             3100 
_diffrn_reflns_av_R_equivalents   0.0000 
_diffrn_reflns_av_sigmaI/netI     0.0291 
_diffrn_reflns_limit_h_min        0 
_diffrn_reflns_limit_h_max        8 
_diffrn_reflns_limit_k_min        0 
_diffrn_reflns_limit_k_max        32 
_diffrn_reflns_limit_l_min        0 
_diffrn_reflns_limit_l_max        38 
_diffrn_reflns_theta_min          1.02 
_diffrn_reflns_theta_max          20.38 
_reflns_number_total              3100 
_reflns_number_gt                 2745 
_reflns_threshold_expression      >2sigma(I) 
 
_computing_data_collection        ? 
_computing_cell_refinement        ? 
_computing_data_reduction         ? 
_computing_structure_solution     'SHELXS-97 (Sheldrick, 1990)' 
_computing_structure_refinement   'SHELXL-97 (Sheldrick, 1997)' 
_computing_molecular_graphics     ? 
_computing_publication_material   ? 
 
_refine_special_details 
; 
 Refinement of F^2^ against ALL reflections.  The weighted R-factor wR and 
 goodness of fit S are based on F^2^, conventional R-factors R are based 
 on F, with F set to zero for negative F^2^. The threshold expression of 
 F^2^ > 2sigma(F^2^) is used only for calculating R-factors(gt) etc. and is 
 not relevant to the choice of reflections for refinement.  R-factors based 
 on F^2^ are statistically about twice as large as those based on F, and R- 
 factors based on ALL data will be even larger. 
; 
 
_refine_ls_structure_factor_coef  Fsqd  
_refine_ls_matrix_type            full 
_refine_ls_weighting_scheme       calc  
_refine_ls_weighting_details 
 'calc w=1/[\s^2^(Fo^2^)+(0.0206P)^2^+0.0000P] where P=(Fo^2^+2Fc^2^)/3' 
_atom_sites_solution_primary      direct 
_atom_sites_solution_secondary    difmap 
_atom_sites_solution_hydrogens    . 
_refine_ls_hydrogen_treatment     . 
_refine_ls_extinction_method      none 
_refine_ls_extinction_coef        ? 
_refine_ls_number_reflns          3100 
_refine_ls_number_parameters      27 
_refine_ls_number_restraints      0 
_refine_ls_R_factor_all           0.0238 
_refine_ls_R_factor_gt            0.0197 
_refine_ls_wR_factor_ref          0.0530 
_refine_ls_wR_factor_gt           0.0519 
_refine_ls_goodness_of_fit_ref    1.147 
_refine_ls_restrained_S_all       1.147 
_refine_ls_shift/su_max           0.001 
_refine_ls_shift/su_mean          0.000 
 
loop_ 
 _atom_site_label 
 _atom_site_type_symbol 
 _atom_site_fract_x 
 _atom_site_fract_y 
 _atom_site_fract_z 
 _atom_site_U_iso_or_equiv 
 _atom_site_adp_type 
 _atom_site_occupancy 
 _atom_site_symmetry_multiplicity 
 _atom_site_calc_flag 
 _atom_site_refinement_flags 
 _atom_site_disorder_assembly 
 _atom_site_disorder_group 
Ta01 Ta 0.5000 0.221158(6) 0.110222(4) 0.01169(2) Uani 1 2 d S . . 
Se02 Se 0.5000 0.32679(2) 0.2500 0.01224(3) Uani 1 4 d S . . 
Se03 Se 0.0000 0.354170(15) 0.049338(11) 0.01106(2) Uani 1 2 d S . . 
Se04 Se 1.0000 0.080461(15) 0.137726(13) 0.01276(3) Uani 1 2 d S . . 
Ni05 Ni 1.0000 0.20096(3) 0.2500 0.01325(4) Uani 1 4 d S . . 
 
loop_ 
 _atom_site_aniso_label 
 _atom_site_aniso_U_11 
 _atom_site_aniso_U_22 
 _atom_site_aniso_U_33 
 _atom_site_aniso_U_23 
 _atom_site_aniso_U_13 
 _atom_site_aniso_U_12 
Ta01 0.01134(2) 0.01514(3) 0.00860(2) -0.00094(1) 0.000 0.000 
Se02 0.01344(7) 0.01401(8) 0.00926(7) 0.000 0.000 0.000 
Se03 0.01092(5) 0.01331(5) 0.00897(5) 0.00002(4) 0.000 0.000 
Se04 0.01201(5) 0.01255(5) 0.01373(6) -0.00043(4) 0.000 0.000 
Ni05 0.01419(10) 0.01562(11) 0.00996(10) 0.000 0.000 0.000 
 
_geom_special_details 
; 
 All esds (except the esd in the dihedral angle between two l.s. planes) 
 are estimated using the full covariance matrix.  The cell esds are taken 
 into account individually in the estimation of esds in distances, angles 
 and torsion angles; correlations between esds in cell parameters are only 
 used when they are defined by crystal symmetry.  An approximate (isotropic) 
 treatment of cell esds is used for estimating esds involving l.s. planes. 
; 
 
loop_ 
 _geom_bond_atom_site_label_1 
 _geom_bond_atom_site_label_2 
 _geom_bond_distance 
 _geom_bond_site_symmetry_2 
 _geom_bond_publ_flag 
Ta01 Se04 2.55584(16) 1_455 ? 
Ta01 Se04 2.55585(16) . ? 
Ta01 Se02 2.57874(19) . ? 
Ta01 Se03 2.62850(16) . ? 
Ta01 Se03 2.62853(16) 1_655 ? 
Ta01 Se03 2.6827(2) 13 ? 
Ta01 Ni05 2.81721(11) 1_455 ? 
Ta01 Ni05 2.81723(12) . ? 
Se02 Ni05 2.3853(3) 1_455 ? 
Se02 Ni05 2.3854(3) . ? 
Se02 Ta01 2.57874(19) 10_556 ? 
Se03 Ta01 2.62852(16) 1_455 ? 
Se03 Ta01 2.6827(2) 13 ? 
Se04 Ni05 2.3459(3) . ? 
Se04 Ta01 2.55582(16) 1_655 ? 
Ni05 Se04 2.3459(3) 10_556 ? 
Ni05 Se02 2.3854(3) 1_655 ? 
Ni05 Ta01 2.81721(11) 10_656 ? 
Ni05 Ta01 2.81721(11) 10_556 ? 
Ni05 Ta01 2.81724(11) 1_655 ? 
 
loop_ 
 _geom_angle_atom_site_label_1 
 _geom_angle_atom_site_label_2 
 _geom_angle_atom_site_label_3 
 _geom_angle 
 _geom_angle_site_symmetry_1 
 _geom_angle_site_symmetry_3 
 _geom_angle_publ_flag 
Se04 Ta01 Se04 86.514(7) 1_455 . ? 
Se04 Ta01 Se02 103.307(7) 1_455 . ? 
Se04 Ta01 Se02 103.306(7) . . ? 
Se04 Ta01 Se03 93.787(5) 1_455 . ? 
Se04 Ta01 Se03 168.317(7) . . ? 
Se02 Ta01 Se03 88.007(6) . . ? 
Se04 Ta01 Se03 168.317(7) 1_455 1_655 ? 
Se04 Ta01 Se03 93.788(5) . 1_655 ? 
Se02 Ta01 Se03 88.006(6) . 1_655 ? 
Se03 Ta01 Se03 83.568(6) . 1_655 ? 
Se04 Ta01 Se03 84.334(6) 1_455 13 ? 
Se04 Ta01 Se03 84.334(6) . 13 ? 
Se02 Ta01 Se03 169.369(8) . 13 ? 
Se03 Ta01 Se03 84.075(6) . 13 ? 
Se03 Ta01 Se03 84.075(6) 1_655 13 ? 
Se04 Ta01 Ni05 51.494(8) 1_455 1_455 ? 
Se04 Ta01 Ni05 103.266(8) . 1_455 ? 
Se02 Ta01 Ni05 52.243(7) . 1_455 ? 
Se03 Ta01 Ni05 85.886(7) . 1_455 ? 
Se03 Ta01 Ni05 139.180(9) 1_655 1_455 ? 
Se03 Ta01 Ni05 133.782(6) 13 1_455 ? 
Se04 Ta01 Ni05 103.265(8) 1_455 . ? 
Se04 Ta01 Ni05 51.493(8) . . ? 
Se02 Ta01 Ni05 52.244(7) . . ? 
Se03 Ta01 Ni05 139.181(9) . . ? 
Se03 Ta01 Ni05 85.887(7) 1_655 . ? 
Se03 Ta01 Ni05 133.781(6) 13 . ? 
Ni05 Ta01 Ni05 76.880(4) 1_455 . ? 
Ni05 Se02 Ni05 94.488(17) 1_455 . ? 
Ni05 Se02 Ta01 69.028(6) 1_455 . ? 
Ni05 Se02 Ta01 69.029(6) . . ? 
Ni05 Se02 Ta01 69.029(6) 1_455 10_556 ? 
Ni05 Se02 Ta01 69.028(6) . 10_556 ? 
Ta01 Se02 Ta01 116.367(12) . 10_556 ? 
Ta01 Se03 Ta01 83.569(6) . 1_455 ? 
Ta01 Se03 Ta01 95.925(6) . 13 ? 
Ta01 Se03 Ta01 95.924(6) 1_455 13 ? 
Ni05 Se04 Ta01 70.014(7) . 1_655 ? 
Ni05 Se04 Ta01 70.013(7) . . ? 
Ta01 Se04 Ta01 86.515(7) 1_655 . ? 
Se04 Ni05 Se04 97.232(18) 10_556 . ? 
Se04 Ni05 Se02 116.668(4) 10_556 1_655 ? 
Se04 Ni05 Se02 116.667(4) . 1_655 ? 
Se04 Ni05 Se02 116.668(4) 10_556 . ? 
Se04 Ni05 Se02 116.667(4) . . ? 
Se02 Ni05 Se02 94.487(17) 1_655 . ? 
Se04 Ni05 Ta01 58.493(5) 10_556 10_656 ? 
Se04 Ni05 Ta01 130.133(11) . 10_656 ? 
Se02 Ni05 Ta01 58.729(4) 1_655 10_656 ? 
Se02 Ni05 Ta01 113.195(11) . 10_656 ? 
Se04 Ni05 Ta01 58.493(5) 10_556 10_556 ? 
Se04 Ni05 Ta01 130.133(11) . 10_556 ? 
Se02 Ni05 Ta01 113.195(11) 1_655 10_556 ? 
Se02 Ni05 Ta01 58.728(4) . 10_556 ? 
Ta01 Ni05 Ta01 76.880(4) 10_656 10_556 ? 
Se04 Ni05 Ta01 130.134(11) 10_556 . ? 
Se04 Ni05 Ta01 58.493(5) . . ? 
Se02 Ni05 Ta01 113.194(11) 1_655 . ? 
Se02 Ni05 Ta01 58.728(4) . . ? 
Ta01 Ni05 Ta01 169.414(17) 10_656 . ? 
Ta01 Ni05 Ta01 102.121(4) 10_556 . ? 
Se04 Ni05 Ta01 130.133(11) 10_556 1_655 ? 
Se04 Ni05 Ta01 58.492(5) . 1_655 ? 
Se02 Ni05 Ta01 58.728(4) 1_655 1_655 ? 
Se02 Ni05 Ta01 113.194(11) . 1_655 ? 
Ta01 Ni05 Ta01 102.121(4) 10_656 1_655 ? 
Ta01 Ni05 Ta01 169.415(17) 10_556 1_655 ? 
Ta01 Ni05 Ta01 76.879(3) . 1_655 ? 
 
_diffrn_measured_fraction_theta_max    0.968 
_diffrn_reflns_theta_full              20.38 
_diffrn_measured_fraction_theta_full   0.968 
_refine_diff_density_max    2.739 
_refine_diff_density_min   -2.617 
_refine_diff_density_rms    0.653 


data_Ta2NiSe5_2p16GPa_300K
_database_code_depnum_ccdc_archive 'CCDC 1815856'

_publ_contact_author_name         nakano
_audit_creation_method            SHELXL-97 
_chemical_name_systematic 
; 
 ? 
; 
_chemical_name_common             ? 
_chemical_melting_point           ? 
_chemical_formula_moiety          ? 
_chemical_formula_sum 
 'Ni Se5 Ta2' 
_chemical_formula_weight          815.41 
 
loop_ 
 _atom_type_symbol 
 _atom_type_description 
 _atom_type_scat_dispersion_real 
 _atom_type_scat_dispersion_imag 
 _atom_type_scat_source 
 'Ni'  'Ni'   0.2300   0.4100 
 'International Tables Vol C Tables 4.2.6.8 and 6.1.1.4' 
 'Se'  'Se'   0.2910   0.8630 
 'International Tables Vol C Tables 4.2.6.8 and 6.1.1.4' 
 'Ta'  'Ta'  -0.5000   2.6230 
 'International Tables Vol C Tables 4.2.6.8 and 6.1.1.4' 
 
_symmetry_cell_setting            Orthorhombic 
_symmetry_space_group_name_H-M    Cmcm 
 
loop_ 
 _symmetry_equiv_pos_as_xyz 
 'x, y, z' 
 '-x, -y, z+1/2' 
 'x, -y, -z' 
 '-x, y, -z+1/2' 
 'x+1/2, y+1/2, z' 
 '-x+1/2, -y+1/2, z+1/2' 
 'x+1/2, -y+1/2, -z' 
 '-x+1/2, y+1/2, -z+1/2' 
 '-x, -y, -z' 
 'x, y, -z-1/2' 
 '-x, y, z' 
 'x, -y, z-1/2' 
 '-x+1/2, -y+1/2, -z' 
 'x+1/2, y+1/2, -z-1/2' 
 '-x+1/2, y+1/2, z' 
 'x+1/2, -y+1/2, z-1/2' 
 
_cell_length_a                    3.4375(2) 
_cell_length_b                    12.3750(10) 
_cell_length_c                    15.4437(14) 
_cell_angle_alpha                 90.00 
_cell_angle_beta                  90.00 
_cell_angle_gamma                 90.00 
_cell_volume                      656.96(9) 
_cell_formula_units_Z             4 
_cell_measurement_temperature     300(2) 
_cell_measurement_reflns_used     569 
_cell_measurement_theta_min       3.07 
_cell_measurement_theta_max       18.50 
 
_exptl_crystal_description        plate 
_exptl_crystal_colour             silver 
_exptl_crystal_size_max           0.60 
_exptl_crystal_size_mid           0.30 
_exptl_crystal_size_min           0.10 
_exptl_crystal_density_meas       ? 
_exptl_crystal_density_diffrn     8.244 
_exptl_crystal_density_method     'not measured' 
_exptl_crystal_F_000              1376 
_exptl_absorpt_coefficient_mu     14.130 
_exptl_absorpt_correction_type    none 
_exptl_absorpt_correction_T_min   ? 
_exptl_absorpt_correction_T_max   ? 
_exptl_absorpt_process_details    ? 
 
_exptl_special_details            
; 
Under pressure of 2.16 GPa
; 
 
_diffrn_ambient_temperature       300(2) 
_diffrn_radiation_wavelength      0.41300 
_diffrn_radiation_type            synchrotron 
_diffrn_radiation_source          ?
_diffrn_radiation_monochromator   graphite 
_diffrn_measurement_device_type   RAXISV 
_diffrn_measurement_method        oscillation 
_diffrn_detector_area_resol_mean  ? 
_diffrn_standards_number          169 
_diffrn_standards_interval_count  ? 
_diffrn_standards_interval_time   0.35 
_diffrn_standards_decay_%         0 
_diffrn_reflns_number             169 
_diffrn_reflns_av_R_equivalents   0.0000 
_diffrn_reflns_av_sigmaI/netI     0.0662 
_diffrn_reflns_limit_h_min        0 
_diffrn_reflns_limit_h_max        5 
_diffrn_reflns_limit_k_min        0 
_diffrn_reflns_limit_k_max        4 
_diffrn_reflns_limit_l_min        0 
_diffrn_reflns_limit_l_max        23 
_diffrn_reflns_theta_min          3.07 
_diffrn_reflns_theta_max          18.50 
_reflns_number_total              169 
_reflns_number_gt                 146 
_reflns_threshold_expression      >2sigma(I) 
 
_computing_data_collection        ? 
_computing_cell_refinement        ? 
_computing_data_reduction         ? 
_computing_structure_solution     'SHELXS-97 (Sheldrick, 1990)' 
_computing_structure_refinement   'SHELXL-97 (Sheldrick, 1997)' 
_computing_molecular_graphics     ? 
_computing_publication_material   ? 
 
_refine_special_details 
; 
 Refinement of F^2^ against ALL reflections.  The weighted R-factor wR and 
 goodness of fit S are based on F^2^, conventional R-factors R are based 
 on F, with F set to zero for negative F^2^. The threshold expression of 
 F^2^ > 2sigma(F^2^) is used only for calculating R-factors(gt) etc. and is 
 not relevant to the choice of reflections for refinement.  R-factors based 
 on F^2^ are statistically about twice as large as those based on F, and R- 
 factors based on ALL data will be even larger. 
; 
 
_refine_ls_structure_factor_coef  Fsqd  
_refine_ls_matrix_type            full 
_refine_ls_weighting_scheme       calc  
_refine_ls_weighting_details 
 'calc w=1/[\s^2^(Fo^2^)+(0.0586P)^2^+0.0000P] where P=(Fo^2^+2Fc^2^)/3' 
_atom_sites_solution_primary      direct 
_atom_sites_solution_secondary    difmap 
_atom_sites_solution_hydrogens    . 
_refine_ls_hydrogen_treatment     . 
_refine_ls_extinction_method      none 
_refine_ls_extinction_coef        ? 
_refine_ls_number_reflns          169 
_refine_ls_number_parameters      14 
_refine_ls_number_restraints      0 
_refine_ls_R_factor_all           0.0433 
_refine_ls_R_factor_gt            0.0352 
_refine_ls_wR_factor_ref          0.0901 
_refine_ls_wR_factor_gt           0.0886 
_refine_ls_goodness_of_fit_ref    0.998 
_refine_ls_restrained_S_all       0.998 
_refine_ls_shift/su_max           0.000 
_refine_ls_shift/su_mean          0.000 
 
loop_ 
 _atom_site_label 
 _atom_site_type_symbol 
 _atom_site_fract_x 
 _atom_site_fract_y 
 _atom_site_fract_z 
 _atom_site_U_iso_or_equiv 
 _atom_site_adp_type 
 _atom_site_occupancy 
 _atom_site_symmetry_multiplicity 
 _atom_site_calc_flag 
 _atom_site_refinement_flags 
 _atom_site_disorder_assembly 
 _atom_site_disorder_group 
Ta01 Ta 0.5000 0.2219(3) 0.10988(4) 0.0071(3) Uiso 1 2 d S . . 
Se02 Se 0.5000 0.3311(10) 0.2500 0.0076(6) Uiso 1 4 d S . . 
Se03 Se 0.0000 0.3587(8) 0.04875(11) 0.0066(4) Uiso 1 2 d S . . 
Se04 Se 1.0000 0.0763(8) 0.13832(11) 0.0090(5) Uiso 1 2 d S . . 
Ni05 Ni 1.0000 0.2011(13) 0.2500 0.0077(8) Uiso 1 4 d S . . 
 
_geom_special_details 
; 
 All esds (except the esd in the dihedral angle between two l.s. planes) 
 are estimated using the full covariance matrix.  The cell esds are taken 
 into account individually in the estimation of esds in distances, angles 
 and torsion angles; correlations between esds in cell parameters are only 
 used when they are defined by crystal symmetry.  An approximate (isotropic) 
 treatment of cell esds is used for estimating esds involving l.s. planes. 
; 
 
loop_ 
 _geom_bond_atom_site_label_1 
 _geom_bond_atom_site_label_2 
 _geom_bond_distance 
 _geom_bond_site_symmetry_2 
 _geom_bond_publ_flag 
Ta01 Se04 2.529(7) 1_455 ? 
Ta01 Se04 2.529(7) . ? 
Ta01 Se02 2.551(7) . ? 
Ta01 Se03 2.591(7) 1_655 ? 
Ta01 Se03 2.591(7) . ? 
Ta01 Se03 2.645(4) 13 ? 
Ta01 Ni05 2.7754(15) 1_455 ? 
Ta01 Ni05 2.7754(16) . ? 
Se02 Ni05 2.354(13) 1_455 ? 
Se02 Ni05 2.354(13) . ? 
Se02 Ta01 2.551(7) 10_556 ? 
Se03 Ta01 2.591(7) 1_455 ? 
Se03 Ta01 2.645(4) 13 ? 
Se04 Ni05 2.316(11) . ? 
Se04 Ta01 2.529(7) 1_655 ? 
Ni05 Se04 2.316(11) 10_556 ? 
Ni05 Se02 2.354(13) 1_655 ? 
Ni05 Ta01 2.7754(16) 1_655 ? 
Ni05 Ta01 2.7755(16) 10_656 ? 
Ni05 Ta01 2.7755(16) 10_556 ? 
 
loop_ 
 _geom_angle_atom_site_label_1 
 _geom_angle_atom_site_label_2 
 _geom_angle_atom_site_label_3 
 _geom_angle 
 _geom_angle_site_symmetry_1 
 _geom_angle_site_symmetry_3 
 _geom_angle_publ_flag 
Se04 Ta01 Se04 85.6(3) 1_455 . ? 
Se04 Ta01 Se02 103.3(2) 1_455 . ? 
Se04 Ta01 Se02 103.3(2) . . ? 
Se04 Ta01 Se03 168.50(12) 1_455 1_655 ? 
Se04 Ta01 Se03 94.49(18) . 1_655 ? 
Se02 Ta01 Se03 87.9(2) . 1_655 ? 
Se04 Ta01 Se03 94.49(18) 1_455 . ? 
Se04 Ta01 Se03 168.50(12) . . ? 
Se02 Ta01 Se03 87.9(2) . . ? 
Se03 Ta01 Se03 83.1(3) 1_655 . ? 
Se04 Ta01 Se03 83.79(17) 1_455 13 ? 
Se04 Ta01 Se03 83.79(17) . 13 ? 
Se02 Ta01 Se03 170.2(3) . 13 ? 
Se03 Ta01 Se03 84.8(2) 1_655 13 ? 
Se03 Ta01 Se03 84.8(2) . 13 ? 
Se04 Ta01 Ni05 51.5(3) 1_455 1_455 ? 
Se04 Ta01 Ni05 102.7(3) . 1_455 ? 
Se02 Ta01 Ni05 52.2(3) . 1_455 ? 
Se03 Ta01 Ni05 139.1(3) 1_655 1_455 ? 
Se03 Ta01 Ni05 86.2(2) . 1_455 ? 
Se03 Ta01 Ni05 133.4(2) 13 1_455 ? 
Se04 Ta01 Ni05 102.7(3) 1_455 . ? 
Se04 Ta01 Ni05 51.5(3) . . ? 
Se02 Ta01 Ni05 52.2(3) . . ? 
Se03 Ta01 Ni05 86.2(2) 1_655 . ? 
Se03 Ta01 Ni05 139.1(3) . . ? 
Se03 Ta01 Ni05 133.4(2) 13 . ? 
Ni05 Ta01 Ni05 76.53(5) 1_455 . ? 
Ni05 Se02 Ni05 93.8(7) 1_455 . ? 
Ni05 Se02 Ta01 68.8(3) 1_455 . ? 
Ni05 Se02 Ta01 68.8(3) . . ? 
Ni05 Se02 Ta01 68.8(3) 1_455 10_556 ? 
Ni05 Se02 Ta01 68.8(3) . 10_556 ? 
Ta01 Se02 Ta01 116.1(5) . 10_556 ? 
Ta01 Se03 Ta01 83.1(3) . 1_455 ? 
Ta01 Se03 Ta01 95.2(2) . 13 ? 
Ta01 Se03 Ta01 95.2(2) 1_455 13 ? 
Ni05 Se04 Ta01 69.7(3) . 1_655 ? 
Ni05 Se04 Ta01 69.7(3) . . ? 
Ta01 Se04 Ta01 85.6(3) 1_655 . ? 
Se04 Ni05 Se04 96.3(6) 10_556 . ? 
Se04 Ni05 Se02 117.12(17) 10_556 . ? 
Se04 Ni05 Se02 117.12(17) . . ? 
Se04 Ni05 Se02 117.12(17) 10_556 1_655 ? 
Se04 Ni05 Se02 117.12(17) . 1_655 ? 
Se02 Ni05 Se02 93.8(7) . 1_655 ? 
Se04 Ni05 Ta01 130.0(4) 10_556 1_655 ? 
Se04 Ni05 Ta01 58.75(17) . 1_655 ? 
Se02 Ni05 Ta01 112.9(4) . 1_655 ? 
Se02 Ni05 Ta01 58.96(17) 1_655 1_655 ? 
Se04 Ni05 Ta01 130.0(4) 10_556 . ? 
Se04 Ni05 Ta01 58.75(17) . . ? 
Se02 Ni05 Ta01 58.96(17) . . ? 
Se02 Ni05 Ta01 112.9(4) 1_655 . ? 
Ta01 Ni05 Ta01 76.53(5) 1_655 . ? 
Se04 Ni05 Ta01 58.75(17) 10_556 10_656 ? 
Se04 Ni05 Ta01 130.0(4) . 10_656 ? 
Se02 Ni05 Ta01 112.9(4) . 10_656 ? 
Se02 Ni05 Ta01 58.96(17) 1_655 10_656 ? 
Ta01 Ni05 Ta01 102.46(8) 1_655 10_656 ? 
Ta01 Ni05 Ta01 169.4(7) . 10_656 ? 
Se04 Ni05 Ta01 58.75(17) 10_556 10_556 ? 
Se04 Ni05 Ta01 130.0(4) . 10_556 ? 
Se02 Ni05 Ta01 58.96(17) . 10_556 ? 
Se02 Ni05 Ta01 112.9(4) 1_655 10_556 ? 
Ta01 Ni05 Ta01 169.4(7) 1_655 10_556 ? 
Ta01 Ni05 Ta01 102.46(8) . 10_556 ? 
Ta01 Ni05 Ta01 76.53(5) 10_656 10_556 ? 
 
_diffrn_measured_fraction_theta_max    0.230 
_diffrn_reflns_theta_full              18.50 
_diffrn_measured_fraction_theta_full   0.230 
_refine_diff_density_max    2.033 
_refine_diff_density_min   -2.776 
_refine_diff_density_rms    0.449 


data_Ta2NiSe5_4p22GPa_200K
_database_code_depnum_ccdc_archive 'CCDC 1815857'

_audit_creation_method            SHELXL-97 
_chemical_name_systematic 
; 
 ? 
; 
_chemical_name_common             ? 
_chemical_melting_point           ? 
_chemical_formula_moiety          ? 
_chemical_formula_sum 
 'Ni Se5 Ta2' 
_chemical_formula_weight          815.41 
 
loop_ 
 _atom_type_symbol 
 _atom_type_description 
 _atom_type_scat_dispersion_real 
 _atom_type_scat_dispersion_imag 
 _atom_type_scat_source 
 'Ta'  'Ta'  -0.5000   2.6230 
 'International Tables Vol C Tables 4.2.6.8 and 6.1.1.4' 
 'Ni'  'Ni'   0.2300   0.4100 
 'International Tables Vol C Tables 4.2.6.8 and 6.1.1.4' 
 'Se'  'Se'   0.2910   0.8630 
 'International Tables Vol C Tables 4.2.6.8 and 6.1.1.4' 
 
_symmetry_cell_setting            Orthorhombic 
_symmetry_space_group_name_H-M    Pmnm 
 
loop_ 
 _symmetry_equiv_pos_as_xyz 
 'x, y, z' 
 '-x+1/2, y, -z+1/2' 
 'x+1/2, -y, -z' 
 '-x, -y, z+1/2' 
 '-x, -y, -z' 
 'x-1/2, -y, z-1/2' 
 '-x-1/2, y, z' 
 'x, y, -z-1/2' 
 
_cell_length_a                    3.4370(10) 
_cell_length_b                    5.8610(10) 
_cell_length_c                    15.51200(10) 
_cell_angle_alpha                 90.00 
_cell_angle_beta                  90.00 
_cell_angle_gamma                 90.00 
_cell_volume                      312.48(11) 
_cell_formula_units_Z             2 
_cell_measurement_temperature     200(2) 
_cell_measurement_reflns_used     543 
_cell_measurement_theta_min       1.52 
_cell_measurement_theta_max       9.20 
 
_exptl_crystal_description        plate 
_exptl_crystal_colour             silver 
_exptl_crystal_size_max           0.60 
_exptl_crystal_size_mid           0.30 
_exptl_crystal_size_min           0.10 
_exptl_crystal_density_meas       ? 
_exptl_crystal_density_diffrn     8.666 
_exptl_crystal_density_method     'not measured' 
_exptl_crystal_F_000              688 
_exptl_absorpt_coefficient_mu     14.854 
_exptl_absorpt_correction_type    none 
_exptl_absorpt_correction_T_min   ? 
_exptl_absorpt_correction_T_max   ? 
_exptl_absorpt_process_details    ? 
 
_exptl_special_details            
; 
Under pressure of 4.22 GPa
; 
 
_diffrn_ambient_temperature       200(2) 
_diffrn_radiation_wavelength      0.41300 
_diffrn_radiation_type            synchrotron 
_diffrn_radiation_source          ?
_diffrn_radiation_monochromator   graphite 
_diffrn_measurement_device_type   RAXISV  
_diffrn_measurement_method        oscillation 
_diffrn_detector_area_resol_mean  ? 
_diffrn_standards_number          156 
_diffrn_standards_interval_count  ? 
_diffrn_standards_interval_time   ? 
_diffrn_standards_decay_%         ? 
_diffrn_reflns_number             156 
_diffrn_reflns_av_R_equivalents   0.0000 
_diffrn_reflns_av_sigmaI/netI     0.0662 
_diffrn_reflns_limit_h_min        0 
_diffrn_reflns_limit_h_max        5 
_diffrn_reflns_limit_k_min        0 
_diffrn_reflns_limit_k_max        2 
_diffrn_reflns_limit_l_min        0 
_diffrn_reflns_limit_l_max        23 
_diffrn_reflns_theta_min          3.05 
_diffrn_reflns_theta_max          18.45 
_reflns_number_total              156 
_reflns_number_gt                 136 
_reflns_threshold_expression      >2sigma(I) 
 
_computing_data_collection        ? 
_computing_cell_refinement        ? 
_computing_data_reduction         ? 
_computing_structure_solution     'SHELXS-97 (Sheldrick, 1990)' 
_computing_structure_refinement   'SHELXL-97 (Sheldrick, 1997)' 
_computing_molecular_graphics     ? 
_computing_publication_material   ? 
 
_refine_special_details 
; 
 Refinement of F^2^ against ALL reflections.  The weighted R-factor wR and 
 goodness of fit S are based on F^2^, conventional R-factors R are based 
 on F, with F set to zero for negative F^2^. The threshold expression of 
 F^2^ > 2sigma(F^2^) is used only for calculating R-factors(gt) etc. and is 
 not relevant to the choice of reflections for refinement.  R-factors based 
 on F^2^ are statistically about twice as large as those based on F, and R- 
 factors based on ALL data will be even larger. 
; 
 
_refine_ls_structure_factor_coef  Fsqd  
_refine_ls_matrix_type            full 
_refine_ls_weighting_scheme       calc  
_refine_ls_weighting_details 
 'calc w=1/[\s^2^(Fo^2^)+(0.0229P)^2^+7.8206P] where P=(Fo^2^+2Fc^2^)/3' 
_atom_sites_solution_primary      direct 
_atom_sites_solution_secondary    difmap 
_atom_sites_solution_hydrogens    geom 
_refine_ls_hydrogen_treatment     mixed 
_refine_ls_extinction_method      none 
_refine_ls_extinction_coef        ? 
_refine_ls_number_reflns          156 
_refine_ls_number_parameters      14 
_refine_ls_number_restraints      0 
_refine_ls_R_factor_all           0.0406 
_refine_ls_R_factor_gt            0.0346 
_refine_ls_wR_factor_ref          0.0810 
_refine_ls_wR_factor_gt           0.0797 
_refine_ls_goodness_of_fit_ref    1.139 
_refine_ls_restrained_S_all       1.139 
_refine_ls_shift/su_max           0.000 
_refine_ls_shift/su_mean          0.000 
 
loop_ 
 _atom_site_label 
 _atom_site_type_symbol 
 _atom_site_fract_x 
 _atom_site_fract_y 
 _atom_site_fract_z 
 _atom_site_U_iso_or_equiv 
 _atom_site_adp_type 
 _atom_site_occupancy 
 _atom_site_symmetry_multiplicity 
 _atom_site_calc_flag 
 _atom_site_refinement_flags 
 _atom_site_disorder_assembly 
 _atom_site_disorder_group 
Ta01 Ta 0.2500 0.4822(6) 0.11304(5) 0.0056(3) Uiso 1 2 d S . . 
Ni02 Ni 0.7500 0.471(3) 0.2500 0.0044(8) Uiso 1 4 d S . . 
Se03 Se 0.2500 0.2550(17) 0.53650(11) 0.0058(4) Uiso 1 2 d S . . 
Se04 Se 0.7500 0.1770(16) 0.14863(12) 0.0065(5) Uiso 1 2 d S . . 
Se05 Se 0.7500 0.262(2) 0.7500 0.0063(5) Uiso 1 4 d S . . 
 
_geom_special_details 
; 
 All esds (except the esd in the dihedral angle between two l.s. planes) 
 are estimated using the full covariance matrix.  The cell esds are taken 
 into account individually in the estimation of esds in distances, angles 
 and torsion angles; correlations between esds in cell parameters are only 
 used when they are defined by crystal symmetry.  An approximate (isotropic) 
 treatment of cell esds is used for estimating esds involving l.s. planes. 
; 
 
loop_ 
 _geom_bond_atom_site_label_1 
 _geom_bond_atom_site_label_2 
 _geom_bond_distance 
 _geom_bond_site_symmetry_2 
 _geom_bond_publ_flag 
Ta01 Se04 2.541(7) 1_455 ? 
Ta01 Se04 2.541(7) . ? 
Ta01 Se03 2.595(7) 6_665 ? 
Ta01 Se03 2.595(7) 6_565 ? 
Ta01 Se05 2.599(9) 5_666 ? 
Ta01 Se03 2.675(6) 2 ? 
Ta01 Ni02 2.7334(8) 1_455 ? 
Ta01 Ni02 2.7334(8) . ? 
Ni02 Se05 2.324(15) 5_766 ? 
Ni02 Se05 2.324(15) 5_666 ? 
Ni02 Se04 2.331(12) . ? 
Ni02 Se04 2.331(12) 2_655 ? 
Ni02 Ta01 2.7334(8) 2_655 ? 
Ni02 Ta01 2.7334(8) 2 ? 
Ni02 Ta01 2.7334(8) 1_655 ? 
Se03 Ta01 2.595(7) 6_666 ? 
Se03 Ta01 2.595(7) 6_566 ? 
Se03 Ta01 2.675(6) 2 ? 
Se04 Ta01 2.541(7) 1_655 ? 
Se05 Ni02 2.324(15) 5_766 ? 
Se05 Ni02 2.324(15) 5_666 ? 
Se05 Ta01 2.599(9) 5_666 ? 
Se05 Ta01 2.599(9) 6_666 ? 
 
loop_ 
 _geom_angle_atom_site_label_1 
 _geom_angle_atom_site_label_2 
 _geom_angle_atom_site_label_3 
 _geom_angle 
 _geom_angle_site_symmetry_1 
 _geom_angle_site_symmetry_3 
 _geom_angle_publ_flag 
Se04 Ta01 Se04 85.1(3) 1_455 . ? 
Se04 Ta01 Se03 164.79(16) 1_455 6_665 ? 
Se04 Ta01 Se03 93.97(19) . 6_665 ? 
Se04 Ta01 Se03 93.97(19) 1_455 6_565 ? 
Se04 Ta01 Se03 164.79(16) . 6_565 ? 
Se03 Ta01 Se03 82.9(3) 6_665 6_565 ? 
Se04 Ta01 Se05 103.2(2) 1_455 5_666 ? 
Se04 Ta01 Se05 103.2(2) . 5_666 ? 
Se03 Ta01 Se05 91.8(3) 6_665 5_666 ? 
Se03 Ta01 Se05 91.8(3) 6_565 5_666 ? 
Se04 Ta01 Se03 80.68(18) 1_455 2 ? 
Se04 Ta01 Se03 80.68(18) . 2 ? 
Se03 Ta01 Se03 84.2(3) 6_665 2 ? 
Se03 Ta01 Se03 84.2(3) 6_565 2 ? 
Se05 Ta01 Se03 174.7(3) 5_666 2 ? 
Se04 Ta01 Ni02 52.3(3) 1_455 1_455 ? 
Se04 Ta01 Ni02 103.8(3) . 1_455 ? 
Se03 Ta01 Ni02 141.9(4) 6_665 1_455 ? 
Se03 Ta01 Ni02 87.4(2) 6_565 1_455 ? 
Se05 Ta01 Ni02 51.6(3) 5_666 1_455 ? 
Se03 Ta01 Ni02 131.4(3) 2 1_455 ? 
Se04 Ta01 Ni02 103.8(3) 1_455 . ? 
Se04 Ta01 Ni02 52.3(3) . . ? 
Se03 Ta01 Ni02 87.4(2) 6_665 . ? 
Se03 Ta01 Ni02 141.9(4) 6_565 . ? 
Se05 Ta01 Ni02 51.6(3) 5_666 . ? 
Se03 Ta01 Ni02 131.4(3) 2 . ? 
Ni02 Ta01 Ni02 77.91(3) 1_455 . ? 
Se05 Ni02 Se05 95.4(8) 5_766 5_666 ? 
Se05 Ni02 Se04 119.8(2) 5_766 . ? 
Se05 Ni02 Se04 119.8(2) 5_666 . ? 
Se05 Ni02 Se04 119.8(2) 5_766 2_655 ? 
Se05 Ni02 Se04 119.8(2) 5_666 2_655 ? 
Se04 Ni02 Se04 84.8(6) . 2_655 ? 
Se05 Ni02 Ta01 61.21(18) 5_766 2_655 ? 
Se05 Ni02 Ta01 116.6(4) 5_666 2_655 ? 
Se04 Ni02 Ta01 122.9(5) . 2_655 ? 
Se04 Ni02 Ta01 59.60(18) 2_655 2_655 ? 
Se05 Ni02 Ta01 116.6(4) 5_766 2 ? 
Se05 Ni02 Ta01 61.21(18) 5_666 2 ? 
Se04 Ni02 Ta01 122.9(5) . 2 ? 
Se04 Ni02 Ta01 59.60(18) 2_655 2 ? 
Ta01 Ni02 Ta01 77.91(3) 2_655 2 ? 
Se05 Ni02 Ta01 116.6(4) 5_766 . ? 
Se05 Ni02 Ta01 61.21(18) 5_666 . ? 
Se04 Ni02 Ta01 59.60(18) . . ? 
Se04 Ni02 Ta01 122.9(5) 2_655 . ? 
Ta01 Ni02 Ta01 177.2(7) 2_655 . ? 
Ta01 Ni02 Ta01 102.02(3) 2 . ? 
Se05 Ni02 Ta01 61.21(18) 5_766 1_655 ? 
Se05 Ni02 Ta01 116.6(4) 5_666 1_655 ? 
Se04 Ni02 Ta01 59.60(18) . 1_655 ? 
Se04 Ni02 Ta01 122.9(5) 2_655 1_655 ? 
Ta01 Ni02 Ta01 102.02(3) 2_655 1_655 ? 
Ta01 Ni02 Ta01 177.2(7) 2 1_655 ? 
Ta01 Ni02 Ta01 77.91(3) . 1_655 ? 
Ta01 Se03 Ta01 82.9(3) 6_666 6_566 ? 
Ta01 Se03 Ta01 95.8(3) 6_666 2 ? 
Ta01 Se03 Ta01 95.8(3) 6_566 2 ? 
Ni02 Se04 Ta01 68.1(3) . . ? 
Ni02 Se04 Ta01 68.1(3) . 1_655 ? 
Ta01 Se04 Ta01 85.1(3) . 1_655 ? 
Ni02 Se05 Ni02 95.4(8) 5_766 5_666 ? 
Ni02 Se05 Ta01 67.2(3) 5_766 5_666 ? 
Ni02 Se05 Ta01 67.2(3) 5_666 5_666 ? 
Ni02 Se05 Ta01 67.2(3) 5_766 6_666 ? 
Ni02 Se05 Ta01 67.2(3) 5_666 6_666 ? 
Ta01 Se05 Ta01 109.7(6) 5_666 6_666 ? 
 
_diffrn_measured_fraction_theta_max    0.226 
_diffrn_reflns_theta_full              18.45 
_diffrn_measured_fraction_theta_full   0.226 
_refine_diff_density_max    2.306 
_refine_diff_density_min   -2.298 
_refine_diff_density_rms    0.474 


data_Ta2NiSe5_4p22GPa_50K
_database_code_depnum_ccdc_archive 'CCDC 1815858'

_audit_creation_method            SHELXL-97 
_chemical_name_systematic 
; 
 ? 
; 
_chemical_name_common             ? 
_chemical_melting_point           ? 
_chemical_formula_moiety          ? 
_chemical_formula_sum 
 'Ni Se5 Ta2' 
_chemical_formula_weight          815.41 
 
loop_ 
 _atom_type_symbol 
 _atom_type_description 
 _atom_type_scat_dispersion_real 
 _atom_type_scat_dispersion_imag 
 _atom_type_scat_source 
 'Ta'  'Ta'  -0.5000   2.6230 
 'International Tables Vol C Tables 4.2.6.8 and 6.1.1.4' 
 'Ni'  'Ni'   0.2300   0.4100 
 'International Tables Vol C Tables 4.2.6.8 and 6.1.1.4' 
 'Se'  'Se'   0.2910   0.8630 
 'International Tables Vol C Tables 4.2.6.8 and 6.1.1.4' 
 
_symmetry_cell_setting            Monoclinic 
_symmetry_space_group_name_H-M    P2/n 
 
loop_ 
 _symmetry_equiv_pos_as_xyz 
 'x, y, z' 
 '-x+1/2, y, -z+1/2' 
 '-x, -y, -z' 
 'x-1/2, -y, z-1/2' 
 
_cell_length_a                    3.4370(10) 
_cell_length_b                    5.849(11) 
_cell_length_c                    15.5120(10) 
_cell_angle_alpha                 90.00 
_cell_angle_beta                  90.530(10) 
_cell_angle_gamma                 90.00 
_cell_volume                      311.8(6) 
_cell_formula_units_Z             2 
_cell_measurement_temperature     50(2) 
_cell_measurement_reflns_used     456 
_cell_measurement_theta_min       1.53 
_cell_measurement_theta_max       9.20 
 
_exptl_crystal_description        plate 
_exptl_crystal_colour             silver 
_exptl_crystal_size_max           0.60 
_exptl_crystal_size_mid           0.30 
_exptl_crystal_size_min           0.10 
_exptl_crystal_density_meas       ? 
_exptl_crystal_density_diffrn     8.685 
_exptl_crystal_density_method     'not measured' 
_exptl_crystal_F_000              688 
_exptl_absorpt_coefficient_mu     14.885 
_exptl_absorpt_correction_type    none 
_exptl_absorpt_correction_T_min   ? 
_exptl_absorpt_correction_T_max   ? 
_exptl_absorpt_process_details    ? 
 
_exptl_special_details            
; 
Under pressure of 4.22 GPa
; 
 
_diffrn_ambient_temperature       50(2) 
_diffrn_radiation_wavelength      0.41300 
_diffrn_radiation_type            synchrotron
_diffrn_radiation_source          ? 
_diffrn_radiation_monochromator   graphite 
_diffrn_measurement_device_type   RAXISV 
_diffrn_measurement_method        oscillation 
_diffrn_detector_area_resol_mean  ? 
_diffrn_standards_number          189 
_diffrn_standards_interval_count  ? 
_diffrn_standards_interval_time   ? 
_diffrn_standards_decay_%         ? 
_diffrn_reflns_number             189 
_diffrn_reflns_av_R_equivalents   0.0000 
_diffrn_reflns_av_sigmaI/netI     0.0694 
_diffrn_reflns_limit_h_min        -5 
_diffrn_reflns_limit_h_max        5 
_diffrn_reflns_limit_k_min        0 
_diffrn_reflns_limit_k_max        2 
_diffrn_reflns_limit_l_min        0 
_diffrn_reflns_limit_l_max        23 
_diffrn_reflns_theta_min          3.05 
_diffrn_reflns_theta_max          18.40 
_reflns_number_total              189 
_reflns_number_gt                 161 
_reflns_threshold_expression      >2sigma(I) 
 
_computing_data_collection        ? 
_computing_cell_refinement        ? 
_computing_data_reduction         ? 
_computing_structure_solution     'SHELXS-97 (Sheldrick, 1990)' 
_computing_structure_refinement   'SHELXL-97 (Sheldrick, 1997)' 
_computing_molecular_graphics     ? 
_computing_publication_material   ? 
 
_refine_special_details 
; 
 Refinement of F^2^ against ALL reflections.  The weighted R-factor wR and 
 goodness of fit S are based on F^2^, conventional R-factors R are based 
 on F, with F set to zero for negative F^2^. The threshold expression of 
 F^2^ > 2sigma(F^2^) is used only for calculating R-factors(gt) etc. and is 
 not relevant to the choice of reflections for refinement.  R-factors based 
 on F^2^ are statistically about twice as large as those based on F, and R- 
 factors based on ALL data will be even larger. 
; 
 
_refine_ls_structure_factor_coef  Fsqd  
_refine_ls_matrix_type            full 
_refine_ls_weighting_scheme       calc  
_refine_ls_weighting_details 
 'calc w=1/[\s^2^(Fo^2^)+(0.0714P)^2^+0.0000P] where P=(Fo^2^+2Fc^2^)/3' 
_atom_sites_solution_primary      direct 
_atom_sites_solution_secondary    difmap 
_atom_sites_solution_hydrogens    geom 
_refine_ls_hydrogen_treatment     mixed 
_refine_ls_extinction_method      none 
_refine_ls_extinction_coef        ? 
_refine_ls_number_reflns          189 
_refine_ls_number_parameters      18 
_refine_ls_number_restraints      0 
_refine_ls_R_factor_all           0.0557 
_refine_ls_R_factor_gt            0.0487 
_refine_ls_wR_factor_ref          0.1143 
_refine_ls_wR_factor_gt           0.1122 
_refine_ls_goodness_of_fit_ref    1.047 
_refine_ls_restrained_S_all       1.047 
_refine_ls_shift/su_max           0.000 
_refine_ls_shift/su_mean          0.000 
 
loop_ 
 _atom_site_label 
 _atom_site_type_symbol 
 _atom_site_fract_x 
 _atom_site_fract_y 
 _atom_site_fract_z 
 _atom_site_U_iso_or_equiv 
 _atom_site_adp_type 
 _atom_site_occupancy 
 _atom_site_symmetry_multiplicity 
 _atom_site_calc_flag 
 _atom_site_refinement_flags 
 _atom_site_disorder_assembly 
 _atom_site_disorder_group 
Ta01 Ta 0.7559(5) 0.5182(6) 0.88681(6) 0.0033(5) Uiso 1 1 d . . . 
Ni02 Ni 0.2500 0.533(3) 0.7500 0.0027(12) Uiso 1 2 d S . . 
Se03 Se 0.2441(16) 0.257(2) 0.96328(13) 0.0040(7) Uiso 1 1 d . . . 
Se04 Se 0.2465(17) 0.818(2) 0.85148(15) 0.0045(7) Uiso 1 1 d . . . 
Se05 Se 0.7500 0.259(4) 0.7500 0.0044(8) Uiso 1 2 d S . . 
 
_geom_special_details 
; 
 All esds (except the esd in the dihedral angle between two l.s. planes) 
 are estimated using the full covariance matrix.  The cell esds are taken 
 into account individually in the estimation of esds in distances, angles 
 and torsion angles; correlations between esds in cell parameters are only 
 used when they are defined by crystal symmetry.  An approximate (isotropic) 
 treatment of cell esds is used for estimating esds involving l.s. planes. 
; 
 
loop_ 
 _geom_bond_atom_site_label_1 
 _geom_bond_atom_site_label_2 
 _geom_bond_distance 
 _geom_bond_site_symmetry_2 
 _geom_bond_publ_flag 
Ta01 Se04 2.497(11) 1_655 ? 
Ta01 Se04 2.534(10) . ? 
Ta01 Se03 2.555(10) 1_655 ? 
Ta01 Se05 2.607(12) . ? 
Ta01 Se03 2.623(9) . ? 
Ta01 Se03 2.673(7) 3_667 ? 
Ta01 Ni02 2.7317(15) 1_655 ? 
Ta01 Ni02 2.7323(15) . ? 
Ni02 Se04 2.295(14) . ? 
Ni02 Se04 2.295(14) 2_556 ? 
Ni02 Se05 2.347(19) 1_455 ? 
Ni02 Se05 2.347(19) . ? 
Ni02 Ta01 2.7317(15) 1_455 ? 
Ni02 Ta01 2.7317(15) 2_656 ? 
Ni02 Ta01 2.7323(15) 2_556 ? 
Se03 Ta01 2.555(10) 1_455 ? 
Se03 Ta01 2.673(7) 3_667 ? 
Se04 Ta01 2.497(11) 1_455 ? 
Se05 Ni02 2.347(19) 1_655 ? 
Se05 Ta01 2.607(12) 2_656 ? 
 
loop_ 
 _geom_angle_atom_site_label_1 
 _geom_angle_atom_site_label_2 
 _geom_angle_atom_site_label_3 
 _geom_angle 
 _geom_angle_site_symmetry_1 
 _geom_angle_site_symmetry_3 
 _geom_angle_publ_flag 
Se04 Ta01 Se04 86.2(4) 1_655 . ? 
Se04 Ta01 Se03 94.6(3) 1_655 1_655 ? 
Se04 Ta01 Se03 164.6(2) . 1_655 ? 
Se04 Ta01 Se05 103.3(3) 1_655 . ? 
Se04 Ta01 Se05 103.0(3) . . ? 
Se03 Ta01 Se05 91.7(4) 1_655 . ? 
Se04 Ta01 Se03 165.0(3) 1_655 . ? 
Se04 Ta01 Se03 92.1(3) . . ? 
Se03 Ta01 Se03 83.2(3) 1_655 . ? 
Se05 Ta01 Se03 91.7(4) . . ? 
Se04 Ta01 Se03 81.4(2) 1_655 3_667 ? 
Se04 Ta01 Se03 80.9(2) . 3_667 ? 
Se03 Ta01 Se03 84.1(4) 1_655 3_667 ? 
Se05 Ta01 Se03 174.0(4) . 3_667 ? 
Se03 Ta01 Se03 83.6(4) . 3_667 ? 
Se04 Ta01 Ni02 51.8(3) 1_655 1_655 ? 
Se04 Ta01 Ni02 104.1(3) . 1_655 ? 
Se03 Ta01 Ni02 88.2(2) 1_655 1_655 ? 
Se05 Ta01 Ni02 52.1(4) . 1_655 ? 
Se03 Ta01 Ni02 142.5(4) . 1_655 ? 
Se03 Ta01 Ni02 131.7(3) 3_667 1_655 ? 
Se04 Ta01 Ni02 103.5(3) 1_655 . ? 
Se04 Ta01 Ni02 51.5(3) . . ? 
Se03 Ta01 Ni02 142.1(5) 1_655 . ? 
Se05 Ta01 Ni02 52.1(4) . . ? 
Se03 Ta01 Ni02 86.8(2) . . ? 
Se03 Ta01 Ni02 131.0(3) 3_667 . ? 
Ni02 Ta01 Ni02 77.96(4) 1_655 . ? 
Se04 Ni02 Se04 86.6(7) . 2_556 ? 
Se04 Ni02 Se05 119.1(3) . 1_455 ? 
Se04 Ni02 Se05 120.3(3) 2_556 1_455 ? 
Se04 Ni02 Se05 120.3(3) . . ? 
Se04 Ni02 Se05 119.1(3) 2_556 . ? 
Se05 Ni02 Se05 94.2(10) 1_455 . ? 
Se04 Ni02 Ta01 58.8(3) . 1_455 ? 
Se04 Ni02 Ta01 124.2(5) 2_556 1_455 ? 
Se05 Ni02 Ta01 61.2(2) 1_455 1_455 ? 
Se05 Ni02 Ta01 116.1(5) . 1_455 ? 
Se04 Ni02 Ta01 124.2(5) . 2_656 ? 
Se04 Ni02 Ta01 58.8(3) 2_556 2_656 ? 
Se05 Ni02 Ta01 116.1(5) 1_455 2_656 ? 
Se05 Ni02 Ta01 61.2(2) . 2_656 ? 
Ta01 Ni02 Ta01 176.5(7) 1_455 2_656 ? 
Se04 Ni02 Ta01 123.2(5) . 2_556 ? 
Se04 Ni02 Ta01 59.8(2) 2_556 2_556 ? 
Se05 Ni02 Ta01 61.2(2) 1_455 2_556 ? 
Se05 Ni02 Ta01 116.1(5) . 2_556 ? 
Ta01 Ni02 Ta01 101.93(4) 1_455 2_556 ? 
Ta01 Ni02 Ta01 77.96(4) 2_656 2_556 ? 
Se04 Ni02 Ta01 59.8(2) . . ? 
Se04 Ni02 Ta01 123.2(5) 2_556 . ? 
Se05 Ni02 Ta01 116.1(5) 1_455 . ? 
Se05 Ni02 Ta01 61.2(2) . . ? 
Ta01 Ni02 Ta01 77.96(4) 1_455 . ? 
Ta01 Ni02 Ta01 101.93(4) 2_656 . ? 
Ta01 Ni02 Ta01 176.5(7) 2_556 . ? 
Ta01 Se03 Ta01 83.2(3) 1_455 . ? 
Ta01 Se03 Ta01 95.9(4) 1_455 3_667 ? 
Ta01 Se03 Ta01 96.4(4) . 3_667 ? 
Ni02 Se04 Ta01 69.4(4) . 1_455 ? 
Ni02 Se04 Ta01 68.7(3) . . ? 
Ta01 Se04 Ta01 86.2(4) 1_455 . ? 
Ni02 Se05 Ni02 94.2(10) . 1_655 ? 
Ni02 Se05 Ta01 66.7(4) . . ? 
Ni02 Se05 Ta01 66.7(4) 1_655 . ? 
Ni02 Se05 Ta01 66.7(4) . 2_656 ? 
Ni02 Se05 Ta01 66.7(4) 1_655 2_656 ? 
Ta01 Se05 Ta01 109.0(8) . 2_656 ? 
 
_diffrn_measured_fraction_theta_max    0.161 
_diffrn_reflns_theta_full              18.40 
_diffrn_measured_fraction_theta_full   0.161 
_refine_diff_density_max    1.959 
_refine_diff_density_min   -2.064 
_refine_diff_density_rms    0.492 
