# Supplementary material for: Pressure-induced coherent sliding-layer transition in the excitonic insulator Ta2NiSe5
Source: IUCrJ. 2018 Jan 26;5(Pt 2):158–65. doi: 10.1107/S2052252517018334 (PMC5947720; doi:10.1107/S2052252517018334)
Supplement: Supplementary file 2 [file m-05-00158-Ta2NiSe5_0GPa_400Ksup2.hkl]

# 
# h,k,l, Fc-squared, Fo-squared, sigma(Fo-squared) and status flag 
# 
data_Ta2NiSe5_0GPa_400K 
_shelx_title '    f2plus in C m c m' 
_shelx_refln_list_code          4 
_shelx_F_calc_maximum      603.43 
_exptl_crystal_F_000      1376.00 
_reflns_d_resolution_high  0.4001 
 
loop_ 
 _symmetry_equiv_pos_as_xyz 
 'x, y, z' 
 '-x, -y, z+1/2' 
 'x, -y, -z' 
 '-x, y, -z+1/2' 
 'x+1/2, y+1/2, z' 
 '-x+1/2, -y+1/2, z+1/2' 
 'x+1/2, -y+1/2, -z' 
 '-x+1/2, y+1/2, -z+1/2' 
 '-x, -y, -z' 
 'x, y, -z-1/2' 
 '-x, y, z' 
 'x, -y, z-1/2' 
 '-x+1/2, -y+1/2, -z' 
 'x+1/2, y+1/2, -z-1/2' 
 '-x+1/2, y+1/2, z' 
 'x+1/2, -y+1/2, z-1/2' 
 
_cell_length_a     3.5029 
_cell_length_b    12.8699 
_cell_length_c    15.6768 
_cell_angle_alpha  90.000 
_cell_angle_beta   90.000 
_cell_angle_gamma  90.000 
 
_shelx_F_squared_multiplier     1.000 
 
loop_ 
 _refln_index_h 
 _refln_index_k 
 _refln_index_l 
 _refln_F_squared_calc 
 _refln_F_squared_meas 
 _refln_F_squared_sigma 
 _refln_observed_status 
   4   0   0   249682.30   256432.33  10618.73 o 
   1   1   0     2743.63     2861.24     67.86 o 
   3   1   0      521.73      672.52     30.38 o 
   5   1   0       37.73      172.34     33.44 o 
   7   1   0        0.17       61.91     18.64 o 
   0   2   0   364122.91   124190.33   3512.72 o 
   2   2   0   185845.31   192443.28   4511.77 o 
   4   2   0    56923.77    62843.99   2127.33 o 
   6   2   0    13994.31    14651.76    370.08 o 
   8   2   0     2830.36     2716.91     83.05 o 
   1   3   0    78843.54    78959.54   1901.77 o 
   3   3   0    33460.23    35060.82    884.77 o 
   5   3   0    10305.62    10904.81    260.23 o 
   7   3   0     2432.62     2553.84     60.72 o 
   2   4   0     3598.80     3599.25     88.02 o 
   4   4   0     1514.58     1516.51     44.77 o 
   6   4   0      622.92      655.72     33.63 o 
   8   4   0      144.96      114.20     36.92 o 
   1   5   0   110328.68   113364.97   2456.30 o 
   3   5   0    49423.21    51082.23   1485.82 o 
   5   5   0    15226.05    15629.45    389.32 o 
   7   5   0     3504.79     3438.52    108.37 o 
   2   6   0    13280.23    12963.40    425.72 o 
   4   6   0     5016.78     4764.52    110.06 o 
   6   6   0     1396.07     1346.39     42.47 o 
   8   6   0      294.93      263.91     29.71 o 
   1   7   0       44.33      135.23     42.67 o 
   3   7   0      202.09      204.32     23.71 o 
   5   7   0      347.80      323.99     27.12 o 
   7   7   0      141.91      134.16     28.66 o 
   2   8   0     4419.90     4259.98    114.60 o 
   4   8   0     1080.24      994.27     38.08 o 
   6   8   0      172.43      225.99     32.51 o 
   8   8   0       22.97       74.40     27.37 o 
   1   9   0   119562.88   119206.64   3183.43 o 
   3   9   0    57720.63    57777.03   1797.09 o 
   5   9   0    18069.97    17011.90    403.19 o 
   7   9   0     4190.54     3765.42    123.16 o 
   4  10   0      199.00      202.03     29.80 o 
   6  10   0       56.79       68.42     27.97 o 
   8  10   0        8.75       41.14     30.45 o 
   1  11   0   260503.56   217343.89   8509.57 o 
   3  11   0   128425.34   133550.13   6288.69 o 
   5  11   0    39535.05    39070.54   1112.91 o 
   7  11   0     9318.78     8682.55    290.14 o 
   2  12   0      308.91      308.53     26.04 o 
   4  12   0      263.50      261.29     37.30 o 
   6  12   0      143.98      129.88     33.18 o 
   8  12   0       40.81       25.22     31.82 o 
   1  13   0    30826.08    32006.90   1081.88 o 
   3  13   0    16591.66    16488.38    513.62 o 
   5  13   0     5844.96     5667.78    158.02 o 
   7  13   0     1538.69     1488.45     66.55 o 
   2  14   0    73182.74    77463.96   2704.27 o 
   4  14   0    30559.24    30558.53   1382.81 o 
   6  14   0     8934.59     8824.76    274.52 o 
   1  15   0     4204.50     4301.26    151.55 o 
   3  15   0     2380.93     2262.40    113.62 o 
   5  15   0      895.85      872.44     40.29 o 
   7  15   0      241.55      237.21     30.52 o 
   2  16   0    37765.76    39206.52   1261.14 o 
   4  16   0    16755.60    16391.35    647.10 o 
   6  16   0     5151.59     5058.31    179.05 o 
   1  17   0      526.93      472.28     52.60 o 
   3  17   0      282.92      250.27     50.76 o 
   5  17   0       94.95       78.52     35.86 o 
   7  17   0       27.82       67.79     29.92 o 
   2  18   0     1790.44     1874.58     64.57 o 
   4  18   0      955.16      964.76     55.06 o 
   6  18   0      321.24      295.41     35.39 o 
   1  19   0    10037.30    10263.54    249.26 o 
   3  19   0     5711.61     5497.80    152.37 o 
   5  19   0     2102.55     2169.54     73.57 o 
   7  19   0      586.86      580.05     37.84 o 
   2  20   0     9062.30     9298.10    269.81 o 
   4  20   0     4226.50     4117.80    163.54 o 
   6  20   0     1352.09     1311.57     54.83 o 
   1  21   0       25.82       57.26     45.60 o 
   3  21   0        7.27        0.13     47.19 o 
   5  21   0        1.09       58.76     34.38 o 
   2  22   0     4157.64     4210.86    132.73 o 
   4  22   0     2048.18     1952.65     66.84 o 
   6  22   0      714.00      707.78     56.55 o 
   1  23   0      332.21      304.07     48.55 o 
   3  23   0      232.85      200.31     49.16 o 
   5  23   0      106.96       78.08     36.14 o 
   2  24   0      174.25      189.37     34.63 o 
   4  24   0      102.74      138.14     39.87 o 
   1  25   0    11673.04    12358.45    311.45 o 
   3  25   0     7412.27     7561.76    440.87 o 
   5  25   0     3201.47     3193.78    128.98 o 
   2  26   0      253.34      268.78     34.25 o 
   4  26   0      137.00      116.39     39.35 o 
   1  27   0     4388.83     4743.83    137.64 o 
   3  27   0     2859.04     2899.03    251.85 o 
   0  28   0     1031.41     1212.35     62.64 o 
   2  28   0      834.48      803.92     52.61 o 
   4  28   0      457.08      451.37     45.38 o 
   1  29   0      906.87      966.30     65.37 o 
   3  29   0      594.05      511.32    107.39 o 
   0  30   0     1495.39     1643.33    100.34 o 
   2  30   0     1225.57     1127.96     65.13 o 
   1  31   0      466.80      513.71     35.18 o 
   1   1   1    34954.66    35977.68    804.95 o 
   3   1   1    15411.79    15510.54    406.94 o 
   5   1   1     4943.35     5132.11    119.06 o 
   7   1   1     1135.08     1176.08     50.86 o 
   0   2   1    28543.34    31532.65    685.92 o 
   2   2   1    14290.80    14448.08    342.86 o 
   4   2   1     4156.22     4207.48    113.75 o 
   6   2   1     1013.24     1097.24     40.38 o 
   8   2   1      207.63      190.45     29.95 o 
   1   3   1   166203.48   168386.33   4066.04 o 
   3   3   1    65270.27    69006.31   1679.14 o 
   5   3   1    18064.52    18856.50    495.15 o 
   7   3   1     3856.85     3733.77    112.34 o 
   2   4   1       38.79       45.83     13.71 o 
   4   4   1       23.59       53.74     19.83 o 
   6   4   1       51.36       61.50     19.71 o 
   8   4   1       20.34       27.44     23.13 o 
   1   5   1     4931.17     4907.08    113.35 o 
   3   5   1     2461.38     2365.58     56.06 o 
   5   5   1      984.63      938.00     30.66 o 
   7   5   1      289.13      283.39     24.03 o 
   0   6   1   126918.84   105367.96   2528.82 o 
   2   6   1    75733.02    80102.79   1893.27 o 
   4   6   1    24864.55    24815.28    614.14 o 
   6   6   1     6246.93     6251.42    166.94 o 
   8   6   1     1300.30     1265.25     46.28 o 
   1   7   1      241.96      228.29     16.54 o 
   3   7   1      104.18      135.30     16.05 o 
   5   7   1        5.84       14.65     16.65 o 
   7   7   1        0.37        8.26     19.43 o 
   0   8   1   229220.19   159658.13   4107.64 o 
   2   8   1   145878.02   150104.16   3938.98 o 
   4   8   1    50294.64    51470.47   1325.33 o 
   6   8   1    12382.80    12066.22    298.45 o 
   8   8   1     2539.68     2408.67     79.94 o 
   1   9   1     6552.49     6783.94    153.93 o 
   3   9   1     2573.08     2454.06     60.21 o 
   5   9   1      620.80      565.32     24.70 o 
   7   9   1      126.53      109.18     20.59 o 
   0  10   1    24911.05    26030.51    711.27 o 
   2  10   1    16996.82    17224.67    407.08 o 
   4  10   1     6782.89     6545.45    151.30 o 
   6  10   1     1900.01     1835.40     49.73 o 
   8  10   1      403.77      410.55     22.94 o 
   1  11   1     6789.49     7104.98    164.17 o 
   3  11   1     3802.57     3710.03     91.91 o 
   5  11   1     1314.83     1285.56     40.83 o 
   7  11   1      333.65      324.03     24.04 o 
   0  12   1    16870.14    17372.89    512.43 o 
   2  12   1    12114.91    12226.26    287.60 o 
   4  12   1     5061.75     4879.85    115.68 o 
   6  12   1     1422.27     1372.00     40.30 o 
   8  12   1      309.66      286.94     21.20 o 
   1  13   1     1279.84     1285.38     47.54 o 
   3  13   1      900.77      897.36     42.49 o 
   5  13   1      416.78      404.31     26.86 o 
   7  13   1      125.95      109.68     22.59 o 
   0  14   1     5480.15     5434.01    135.33 o 
   2  14   1     4135.22     4200.64    100.74 o 
   4  14   1     1863.98     1791.36     55.27 o 
   6  14   1      563.07      510.05     27.36 o 
   1  15   1        1.51        0.23     25.65 o 
   3  15   1       13.92        3.02     31.04 o 
   5  15   1       30.67       37.09     22.60 o 
   7  15   1       14.03       37.04     20.48 o 
   0  16   1     5820.54     5933.05    192.85 o 
   2  16   1     3982.42     3815.93     98.63 o 
   4  16   1     1447.53     1427.33     46.64 o 
   6  16   1      364.00      384.50     25.14 o 
   1  17   1    27565.35    28945.84    768.10 o 
   3  17   1    15428.75    15440.91    404.28 o 
   5  17   1     5531.90     5394.28    141.43 o 
   7  17   1     1477.41     1428.07     41.63 o 
   0  18   1      283.24      253.67     46.75 o 
   2  18   1      204.12      197.76     26.70 o 
   4  18   1       84.60       76.19     29.79 o 
   6  18   1       22.70       64.69     22.35 o 
   1  19   1    20672.54    20983.92    724.68 o 
   3  19   1    11888.29    11599.01    289.15 o 
   5  19   1     4435.88     4349.23    136.90 o 
   7  19   1     1225.39     1236.58     37.48 o 
   0  20   1      203.23      265.24     49.50 o 
   2  20   1      168.04      167.52     32.75 o 
   4  20   1       93.74       75.79     28.85 o 
   6  20   1       35.42       69.11     23.28 o 
   1  21   1     2887.02     2926.65     88.18 o 
   3  21   1     1750.76     1780.77     56.43 o 
   5  21   1      695.66      721.59     33.03 o 
   0  22   1     4076.88     4244.75    116.99 o 
   2  22   1     3182.48     3164.66    100.58 o 
   4  22   1     1589.92     1543.61     51.59 o 
   6  22   1      568.72      573.98     31.12 o 
   1  23   1     2106.94     2238.12     71.57 o 
   3  23   1     1291.28     1269.31     50.99 o 
   5  23   1      525.63      524.53     28.24 o 
   0  24   1      129.06      183.60     49.67 o 
   2  24   1      109.51      139.11     30.78 o 
   4  24   1       65.30       66.35     28.33 o 
   1  25   1       60.29       60.08     32.03 o 
   3  25   1       35.49       29.16     33.85 o 
   5  25   1       13.90       47.19     30.02 o 
   0  26   1       94.28      138.55     40.21 o 
   2  26   1       77.25      113.22     31.76 o 
   4  26   1       42.74       35.24     27.44 o 
   1  27   1      900.75     1001.94     41.58 o 
   3  27   1      570.89      637.13     48.96 o 
   0  28   1     1666.64     1820.64     63.06 o 
   2  28   1     1338.49     1380.80     56.53 o 
   4  28   1      715.57      716.02     35.42 o 
   1  29   1        1.69       58.52     29.64 o 
   3  29   1        0.96       43.03     36.10 o 
   0  30   1      318.94      305.03     32.80 o 
   2  30   1      259.15      286.75     29.92 o 
   1  31   1      180.97      201.48     21.38 o 
   0  32   1       76.51      120.85     27.39 o 
   0   0   2     1284.32     1274.40     31.59 o 
   2   0   2     1145.89     1129.25     37.12 o 
   4   0   2      826.19      875.54     46.27 o 
   6   0   2      318.17      361.76     55.98 o 
   8   0   2       89.13       91.85     29.95 o 
   1   1   2    57413.84    61335.76   1459.23 o 
   3   1   2    19168.78    19541.88    491.67 o 
   5   1   2     4584.88     4778.36    113.94 o 
   7   1   2      895.63      868.84     40.57 o 
   0   2   2      137.53      138.80     14.85 o 
   2   2   2      242.05      262.18     14.16 o 
   4   2   2      252.07      314.20     20.10 o 
   6   2   2      108.29      112.39     23.63 o 
   8   2   2       29.35       69.48     32.39 o 
   1   3   2   140152.13   148931.56   3615.21 o 
   3   3   2    49309.67    50914.33   1207.08 o 
   5   3   2    11876.86    11720.47    313.26 o 
   7   3   2     2351.47     2302.24     84.60 o 
   0   4   2     4163.36     4483.38    102.80 o 
   2   4   2     1999.94     1968.82     47.22 o 
   4   4   2      534.06      548.03     23.93 o 
   6   4   2      105.67      137.07     21.56 o 
   8   4   2       24.34       58.80     25.67 o 
   1   5   2    24389.50    25500.52    591.24 o 
   3   5   2     8676.80     8542.79    207.01 o 
   5   5   2     2087.71     2043.18     55.32 o 
   7   5   2      422.60      461.48     30.02 o 
   0   6   2      120.84       93.20     20.68 o 
   2   6   2       46.92       61.09     18.48 o 
   4   6   2        3.08      -39.14     71.50 o 
   6   6   2        0.00        3.57     23.30 o 
   8   6   2        0.63        1.33     20.34 o 
   1   7   2       74.97       81.62     17.92 o 
   3   7   2       84.09       85.12     21.58 o 
   5   7   2       20.15       20.03     20.84 o 
   7   7   2        3.17       16.35     20.37 o 
   0   8   2    42245.05    44514.18   1130.46 o 
   2   8   2    26068.37    26375.54    674.39 o 
   4   8   2     8223.97     7947.50    182.42 o 
   6   8   2     1848.62     1722.76     45.68 o 
   8   8   2      364.65      335.54     22.36 o 
   1   9   2     1275.73     1254.39     39.74 o 
   3   9   2      543.32      537.92     26.14 o 
   5   9   2       96.61       99.64     19.62 o 
   7   9   2       12.06       32.27     20.89 o 
   0  10   2    22430.89    22958.02    753.05 o 
   2  10   2    14451.47    14889.72    352.24 o 
   4  10   2     4847.48     4684.31    112.80 o 
   6  10   2     1189.08     1192.06     36.02 o 
   8  10   2      259.90      260.77     20.28 o 
   1  11   2     2613.72     2653.75     64.68 o 
   3  11   2     1487.62     1431.71     45.14 o 
   5  11   2      560.26      564.76     28.41 o 
   7  11   2      161.17      184.76     21.47 o 
   0  12   2     3758.88     3907.78    110.82 o 
   2  12   2     2697.84     2751.01     68.28 o 
   4  12   2     1044.39     1012.57     32.51 o 
   6  12   2      256.64      258.24     24.49 o 
   8  12   2       52.61       49.06     18.56 o 
   1  13   2     7424.16     7711.73    176.34 o 
   3  13   2     3982.03     3937.03     96.02 o 
   5  13   2     1311.18     1263.23     37.34 o 
   7  13   2      335.16      312.08     21.80 o 
   0  14   2    16453.23    17141.00    461.15 o 
   2  14   2    11728.96    11745.05    279.96 o 
   4  14   2     4669.90     4537.90    132.33 o 
   6  14   2     1288.52     1221.03     38.02 o 
   1  15   2       79.77      139.08     26.29 o 
   3  15   2       36.57       26.52     32.16 o 
   5  15   2       14.34       19.32     22.64 o 
   7  15   2        5.30       -6.87     82.25 o 
   0  16   2     5266.95     5346.22    132.51 o 
   2  16   2     3852.05     3930.88     95.22 o 
   4  16   2     1651.60     1623.13     49.09 o 
   6  16   2      498.54      526.34     26.60 o 
   1  17   2     2284.70     2408.23     67.60 o 
   3  17   2     1271.11     1287.59     53.39 o 
   5  17   2      476.21      473.03     29.89 o 
   7  17   2      142.06      155.54     27.52 o 
   0  18   2       51.94       67.99     45.72 o 
   2  18   2       32.76       29.63     28.91 o 
   4  18   2        8.73       23.78     27.10 o 
   6  18   2        1.85       28.70     23.59 o 
   1  19   2       13.96       35.73     29.93 o 
   3  19   2        9.74      -16.22     87.88 o 
   5  19   2        4.87      -22.86     97.86 o 
   7  19   2        1.63       29.54     21.38 o 
   0  20   2      895.16      928.07     57.02 o 
   2  20   2      650.25      631.39     39.48 o 
   4  20   2      273.79      272.80     29.94 o 
   6  20   2       85.88      113.80     22.86 o 
   1  21   2       62.38       69.92     31.22 o 
   3  21   2       39.80       53.55     27.77 o 
   5  21   2       19.32       25.70     24.05 o 
   0  22   2      567.56      621.15     42.94 o 
   2  22   2      443.74      470.25     41.53 o 
   4  22   2      222.99      188.69     30.40 o 
   6  22   2       78.57       89.16     27.77 o 
   1  23   2       45.88       62.31     33.52 o 
   3  23   2       24.94       80.29     39.24 o 
   5  23   2        7.83       17.96     24.93 o 
   0  24   2     2292.15     2444.23     72.28 o 
   2  24   2     1790.80     1878.11     93.80 o 
   4  24   2      901.02      896.15     42.95 o 
   1  25   2      300.04      328.36     29.51 o 
   3  25   2      191.25      268.67     35.73 o 
   5  25   2       85.15      118.44     27.17 o 
   0  26   2      152.66      169.71     37.07 o 
   2  26   2      119.31      144.08     29.66 o 
   4  26   2       59.76       48.57     29.06 o 
   1  27   2      246.13      267.31     26.15 o 
   3  27   2      166.13      161.86     32.80 o 
   0  28   2      218.60      287.99     37.77 o 
   2  28   2      178.64      199.59     31.29 o 
   4  28   2      100.12      122.08     27.38 o 
   1  29   2       19.92       -4.36     82.21 o 
   3  29   2       12.11        5.49     36.56 o 
   0  30   2      287.19      280.94     62.03 o 
   2  30   2      233.70      266.68     26.67 o 
   1  31   2      156.79      151.27     24.66 o 
   0  32   2       86.58       77.29     29.02 o 
   1   1   3    44477.69    47330.28   1047.19 o 
   3   1   3    17802.51    17719.30    455.60 o 
   5   1   3     5654.84     5855.86    145.23 o 
   7   1   3     1467.16     1472.19     44.11 o 
   0   2   3    14976.66    15878.01    367.17 o 
   2   2   3     8681.73     8753.69    198.96 o 
   4   2   3     2987.72     2978.08     70.04 o 
   6   2   3      711.77      732.84     37.12 o 
   8   2   3      123.50      165.82     26.65 o 
   1   3   3   305765.47   309910.88   7299.42 o 
   3   3   3   118117.91   121601.73   3151.53 o 
   5   3   3    32131.17    31809.00    860.92 o 
   7   3   3     6998.95     6458.85    168.29 o 
   0   4   3    11412.06    11416.68    334.87 o 
   2   4   3     8049.85     8295.63    186.13 o 
   4   4   3     3445.15     3330.28     78.40 o 
   6   4   3     1028.77     1078.03     35.81 o 
   8   4   3      209.21      251.29     31.16 o 
   1   5   3   153655.92   156690.91   3516.93 o 
   3   5   3    64455.11    67962.70   1882.20 o 
   5   5   3    18079.65    17776.83    464.59 o 
   7   5   3     3973.67     3908.22    112.46 o 
   0   6   3   156389.25   139575.78   3689.87 o 
   2   6   3   100057.27   105586.66   2566.00 o 
   4   6   3    36587.27    37037.67    958.19 o 
   6   6   3     9475.38     9265.64    254.77 o 
   8   6   3     1997.57     1899.21     63.70 o 
   1   7   3    15846.99    16332.58    376.89 o 
   3   7   3     7474.69     7401.79    171.19 o 
   5   7   3     2214.56     2128.12     53.64 o 
   7   7   3      480.31      443.00     26.40 o 
   0   8   3   165616.98   156272.52   3984.41 o 
   2   8   3   110452.09   113703.40   2853.34 o 
   4   8   3    41920.95    42868.59   1137.77 o 
   6   8   3    11229.01    11408.08    266.70 o 
   8   8   3     2457.32     2338.84     75.69 o 
   1   9   3     5324.86     5227.52    120.22 o 
   3   9   3     2292.60     2194.73     54.42 o 
   5   9   3      681.17      686.85     29.09 o 
   7   9   3      175.73      175.37     19.59 o 
   0  10   3     9691.60    10069.38    244.17 o 
   2  10   3     7135.44     7178.69    176.63 o 
   4  10   3     3598.24     3463.42     87.80 o 
   6  10   3     1270.66     1244.54     36.02 o 
   8  10   3      309.34      262.86     20.28 o 
   1  11   3    75621.72    75182.96   2070.81 o 
   3  11   3    36392.79    36282.52    911.11 o 
   5  11   3    10936.08    10818.82    260.32 o 
   7  11   3     2556.03     2569.75     74.96 o 
   0  12   3    10897.12    11437.25    262.03 o 
   2  12   3     7866.94     7904.18    188.63 o 
   4  12   3     3545.81     3448.29     82.59 o 
   6  12   3     1105.67     1043.65     33.52 o 
   8  12   3      245.04      228.90     19.80 o 
   1  13   3    32695.15    32104.07    869.16 o 
   3  13   3    16956.62    16740.09    395.52 o 
   5  13   3     5550.91     5478.41    132.69 o 
   7  13   3     1336.82     1368.59     38.70 o 
   0  14   3    31719.34    33077.50    925.82 o 
   2  14   3    22591.69    22990.78    606.53 o 
   4  14   3     9212.38     8875.90    212.35 o 
   6  14   3     2607.87     2452.93     71.85 o 
   1  15   3     5500.16     5581.89    133.78 o 
   3  15   3     3312.41     3255.78     81.01 o 
   5  15   3     1284.66     1318.68     40.66 o 
   7  15   3      334.27      337.70     24.60 o 
   0  16   3    13484.02    14428.95    341.37 o 
   2  16   3     9740.01     9777.50    224.80 o 
   4  16   3     4075.34     3948.05     95.66 o 
   6  16   3     1200.94     1146.14     36.34 o 
   1  17   3    21825.15    22381.09    595.15 o 
   3  17   3    12691.33    12828.35    310.22 o 
   5  17   3     4759.05     4735.93    131.76 o 
   7  17   3     1321.71     1287.27     46.85 o 
   0  18   3     4347.02     4624.61    112.78 o 
   2  18   3     3138.92     3148.48     81.02 o 
   4  18   3     1310.20     1276.22     40.93 o 
   6  18   3      391.18      348.48     24.68 o 
   1  19   3    12731.85    13209.23    315.02 o 
   3  19   3     7705.86     7739.96    191.24 o 
   5  19   3     3084.14     3023.62     84.43 o 
   7  19   3      930.30      897.77     32.23 o 
   0  20   3     2819.37     3008.21     83.16 o 
   2  20   3     2176.80     2291.69     69.28 o 
   4  20   3     1052.77     1078.74     41.32 o 
   6  20   3      357.60      383.05     25.38 o 
   1  21   3     1022.98     1111.65     40.76 o 
   3  21   3      682.44      702.67     34.03 o 
   5  21   3      308.33      294.10     26.14 o 
   0  22   3    18190.24    18987.93    526.14 o 
   2  22   3    14029.88    13817.61    458.06 o 
   4  22   3     6807.83     6697.90    203.79 o 
   6  22   3     2335.85     2414.52     65.91 o 
   1  23   3      545.69      615.93     33.79 o 
   3  23   3      338.08      388.41     30.57 o 
   5  23   3      137.51      108.37     25.17 o 
   0  24   3     5307.35     5544.73    139.52 o 
   2  24   3     4175.65     4225.31    134.33 o 
   4  24   3     2111.22     2130.64     67.11 o 
   1  25   3       17.09       27.50     35.70 o 
   3  25   3        9.13       21.65     27.68 o 
   5  25   3        2.54        8.70     25.34 o 
   0  26   3      927.49     1003.72     57.33 o 
   2  26   3      741.46      749.82     42.57 o 
   4  26   3      384.84      387.63     30.96 o 
   1  27   3        0.79      -12.94     83.71 o 
   3  27   3        0.36        9.97     26.55 o 
   0  28   3     1218.31     1319.71     75.16 o 
   2  28   3      984.97     1038.28     41.91 o 
   4  28   3      532.45      549.90     31.59 o 
   1  29   3      106.90      140.23     24.37 o 
   3  29   3       70.72       49.35     32.99 o 
   0  30   3      391.25      448.60     32.36 o 
   2  30   3      323.00      347.93     27.29 o 
   1  31   3      310.66      322.78     25.56 o 
   0   0   4   172157.70   178477.03   4101.73 o 
   2   0   4   100379.33   103022.55   2503.09 o 
   4   0   4    35705.76    36378.16   1069.59 o 
   6   0   4     9478.94     9454.50    250.26 o 
   8   0   4     1982.50     1952.81    129.30 o 
   1   1   4     3857.21     3996.58    104.09 o 
   3   1   4     1411.81     1410.50     37.41 o 
   5   1   4      309.84      366.64     34.00 o 
   7   1   4       50.88      125.42     26.97 o 
   0   2   4    25960.64    26622.16    589.51 o 
   2   2   4    18504.25    18976.10    460.41 o 
   4   2   4     7964.17     7667.27    175.19 o 
   6   2   4     2619.08     2691.93     71.47 o 
   8   2   4      601.27      631.78     39.81 o 
   1   3   4   109609.71   115038.91   2613.59 o 
   3   3   4    41524.64    42692.02   1072.67 o 
   5   3   4    10887.00    10815.35    268.76 o 
   7   3   4     2287.01     2224.00     64.91 o 
   0   4   4    92966.18    97248.61   2116.83 o 
   2   4   4    56968.24    60786.63   1415.37 o 
   4   4   4    20181.69    19958.74    486.96 o 
   6   4   4     5322.78     5169.63    147.25 o 
   8   4   4     1117.04     1076.50     46.58 o 
   1   5   4   341504.72   329285.81   7517.85 o 
   3   5   4   139880.81   144224.77   4177.39 o 
   5   5   4    37972.28    38744.37   1141.13 o 
   7   5   4     8161.96     8056.11    263.76 o 
   0   6   4   254007.42   243097.78   5375.08 o 
   2   6   4   156034.84   162125.73   4226.07 o 
   4   6   4    51344.16    53615.09   1435.30 o 
   6   6   4    11955.44    12340.78    295.87 o 
   8   6   4     2365.37     2328.42    124.08 o 
   1   7   4    73601.12    74772.83   1766.55 o 
   3   7   4    33548.34    34327.14    862.65 o 
   5   7   4    10856.14    10633.81    257.57 o 
   7   7   4     2696.64     2707.07     80.49 o 
   0   8   4      799.09      855.28     35.82 o 
   2   8   4      405.43      395.96     27.75 o 
   4   8   4      100.40       85.32     21.25 o 
   6   8   4       23.93        1.26     24.39 o 
   8   8   4        3.46       19.54     19.71 o 
   1   9   4    83723.59    85476.66   2143.40 o 
   3   9   4    41365.64    43651.41   1119.71 o 
   5   9   4    13653.83    13687.27    324.39 o 
   7   9   4     3390.23     3319.82     88.63 o 
   0  10   4    12939.21    13533.03    326.48 o 
   2  10   4     9271.20     9007.13    223.26 o 
   4  10   4     3741.92     3681.17     87.00 o 
   6  10   4      997.60     1022.81     31.68 o 
   8  10   4      222.55      255.42     21.38 o 
   1  11   4    51130.15    52535.83   1404.32 o 
   3  11   4    26997.80    27582.93    702.98 o 
   5  11   4     9195.70     8997.51    215.63 o 
   7  11   4     2308.11     2295.98     63.99 o 
   0  12   4     2176.04     2150.63     56.72 o 
   2  12   4     1751.57     1742.74     64.76 o 
   4  12   4      932.91      899.21     30.64 o 
   6  12   4      308.29      339.54     23.89 o 
   8  12   4       71.10      112.49     19.02 o 
   1  13   4       33.76       20.56     29.28 o 
   3  13   4       96.77       86.88     25.54 o 
   5  13   4      101.34      102.43     23.19 o 
   7  13   4       37.78       34.92     20.88 o 
   0  14   4    52814.39    56257.23   1794.17 o 
   2  14   4    38260.18    39178.16   1123.06 o 
   4  14   4    15960.65    15742.99    382.91 o 
   6  14   4     4540.85     4530.25    113.26 o 
   1  15   4    11810.12    11690.24    273.94 o 
   3  15   4     6496.46     6460.70    156.83 o 
   5  15   4     2218.61     2225.01     60.50 o 
   7  15   4      567.35      544.54     24.48 o 
   0  16   4    31237.39    32190.91    988.50 o 
   2  16   4    23312.77    23478.52    642.60 o 
   4  16   4    10430.36    10230.19    272.66 o 
   6  16   4     3207.42     3224.55     85.26 o 
   1  17   4     7202.76     7635.61    298.48 o 
   3  17   4     3872.51     3787.13    100.76 o 
   5  17   4     1301.93     1206.26     39.49 o 
   7  17   4      340.43      347.96     23.66 o 
   0  18   4     6904.60     7329.61    172.58 o 
   2  18   4     5442.08     5587.88    163.62 o 
   4  18   4     2758.29     2734.08     74.01 o 
   6  18   4      956.04      968.08     33.52 o 
   1  19   4     7174.09     7198.08    193.23 o 
   3  19   4     4127.15     4091.91    105.61 o 
   5  19   4     1547.29     1579.54     47.16 o 
   7  19   4      433.71      489.19     25.82 o 
   0  20   4    19264.83    20265.24    523.39 o 
   2  20   4    14803.71    14797.51    365.28 o 
   4  20   4     7109.10     6878.56    191.30 o 
   6  20   4     2398.52     2253.77     59.14 o 
   1  21   4     4317.15     4318.51    141.13 o 
   3  21   4     2620.49     2707.94     79.42 o 
   5  21   4     1051.28     1061.02     39.98 o 
   0  22   4     3824.63     4008.51    113.33 o 
   2  22   4     2994.80     3006.16     92.14 o 
   4  22   4     1497.35     1402.65     60.54 o 
   6  22   4      520.35      538.03     26.96 o 
   1  23   4     3327.74     3418.40     99.46 o 
   3  23   4     2074.43     2164.82     79.35 o 
   5  23   4      864.81      892.09     36.46 o 
   0  24   4        3.64      -22.38     90.16 o 
   2  24   4        2.56       12.11     33.73 o 
   4  24   4        1.28       27.42     27.97 o 
   1  25   4     5508.31     5794.05    158.35 o 
   3  25   4     3484.28     3504.68    113.10 o 
   5  25   4     1495.98     1535.83     47.08 o 
   0  26   4      768.63      838.55     39.49 o 
   2  26   4      602.75      653.71     36.97 o 
   4  26   4      304.33      253.81     31.10 o 
   1  27   4      281.13      300.97     30.47 o 
   3  27   4      188.64      184.32     31.11 o 
   0  28   4       58.17       65.16     54.41 o 
   2  28   4       47.28       53.91     30.26 o 
   4  28   4       25.54       28.09     26.60 o 
   1  29   4      120.05      164.87     28.31 o 
   3  29   4       83.56      126.15     23.26 o 
   2  30   4     1058.47     1086.95     40.72 o 
   1  31   4      828.05      884.26     33.06 o 
   1   1   5    40890.83    41459.59   1070.23 o 
   3   1   5    15572.36    15418.20    395.57 o 
   5   1   5     4417.10     4442.82    120.66 o 
   7   1   5     1072.67     1152.17     41.33 o 
   0   2   5   226643.03   231345.92   5803.09 o 
   2   2   5   125874.83   129167.70   3080.46 o 
   4   2   5    40011.89    41768.69   1119.88 o 
   6   2   5     8783.93     8699.45    208.98 o 
   8   2   5     1706.25     1664.09     73.32 o 
   1   3   5    65443.79    69055.99   1534.86 o 
   3   3   5    25325.90    26172.26    636.70 o 
   5   3   5     6586.48     6469.09    155.66 o 
   7   3   5     1374.61     1432.78     55.43 o 
   0   4   5     2163.41     2069.16     52.63 o 
   2   4   5     1680.69     1521.70     38.40 o 
   4   4   5      842.49      818.48     30.86 o 
   6   4   5      248.78      240.30     26.87 o 
   8   4   5       54.30       94.54     43.26 o 
   1   5   5    15502.33    15856.26    398.29 o 
   3   5   5     6590.72     6445.28    147.42 o 
   5   5   5     1657.07     1619.89     46.48 o 
   7   5   5      350.49      374.25     24.23 o 
   0   6   5     1678.50     1759.57     45.87 o 
   2   6   5      788.07      876.43     30.94 o 
   4   6   5      119.67      138.55     22.06 o 
   6   6   5       12.29       12.46     24.44 o 
   8   6   5        2.87       52.02     28.86 o 
   1   7   5        6.27      -10.81     67.15 o 
   3   7   5        0.21       23.13     22.37 o 
   5   7   5        0.51       27.35     20.84 o 
   7   7   5        0.03       -6.47     80.37 o 
   0   8   5        1.51        0.62     20.85 o 
   2   8   5       11.22       13.45     24.55 o 
   4   8   5       40.18       28.71     20.00 o 
   6   8   5       25.14       40.38     26.04 o 
   8   8   5        5.66       -3.47     66.86 o 
   1   9   5    48790.46    51508.32   1210.62 o 
   3   9   5    23501.84    24009.21    591.70 o 
   5   9   5     6593.65     6474.13    161.88 o 
   7   9   5     1448.55     1398.50     43.66 o 
   0  10   5     3444.09     3463.61     85.82 o 
   2  10   5     2105.60     2165.87     59.97 o 
   4  10   5      503.29      493.20     25.91 o 
   6  10   5       62.55       70.98     22.18 o 
   8  10   5        6.68        1.55     21.42 o 
   1  11   5    12156.15    12157.63    289.17 o 
   3  11   5     5579.89     5445.32    132.48 o 
   5  11   5     1579.94     1555.72     44.48 o 
   7  11   5      339.97      376.95     24.25 o 
   0  12   5    38088.75    38587.06   1210.83 o 
   2  12   5    26665.71    26567.25    654.78 o 
   4  12   5    10498.28    10131.25    234.62 o 
   6  12   5     2935.70     2826.65     69.52 o 
   8  12   5      687.23      656.33     32.24 o 
   1  13   5    43223.41    43653.61   1179.22 o 
   3  13   5    21865.71    20817.53    492.19 o 
   5  13   5     6863.74     6739.07    166.41 o 
   7  13   5     1664.96     1655.73     57.63 o 
   2  14   5    20961.50    21145.35    523.01 o 
   4  14   5     8243.92     8146.32    192.27 o 
   6  14   5     2276.12     2239.65     62.55 o 
   1  15   5     6713.54     6757.82    177.06 o 
   3  15   5     3750.16     3669.81     90.55 o 
   5  15   5     1351.58     1320.22     38.84 o 
   7  15   5      369.91      380.02     23.55 o 
   0  16   5     3988.16     4175.97    100.21 o 
   2  16   5     2931.99     2803.39     91.32 o 
   4  16   5     1252.30     1231.02     37.77 o 
   6  16   5      391.60      418.42     25.32 o 
   1  17   5     4067.76     4026.31     96.06 o 
   3  17   5     2340.10     2300.04     75.37 o 
   5  17   5      863.15      856.50     32.98 o 
   7  17   5      238.69      245.35     22.88 o 
   0  18   5        1.58       21.14     29.01 o 
   2  18   5        0.25       -7.54     93.31 o 
   4  18   5        0.48       15.64     25.93 o 
   6  18   5        1.48       29.98     23.61 o 
   1  19   5     2198.14     2276.18     65.56 o 
   3  19   5     1176.84     1237.20     44.75 o 
   5  19   5      411.56      434.91     27.29 o 
   0  20   5     1005.08     1056.46     42.38 o 
   2  20   5      745.65      771.41     42.00 o 
   4  20   5      335.33      344.45     30.49 o 
   6  20   5      111.79       91.32     25.32 o 
   1  21   5     3380.52     3464.41     97.66 o 
   3  21   5     1923.65     1981.69     73.90 o 
   5  21   5      719.30      703.53     33.15 o 
   0  22   5     2018.41     2050.13    151.10 o 
   2  22   5     1533.33     1532.32     56.01 o 
   4  22   5      708.20      734.43     34.18 o 
   6  22   5      220.21      219.97     24.81 o 
   1  23   5     3277.08     3417.75     85.69 o 
   3  23   5     2013.74     2066.42     68.40 o 
   5  23   5      843.73      864.11     35.10 o 
   2  24   5      695.06      764.19     48.38 o 
   4  24   5      346.98      353.74     28.62 o 
   1  25   5     1146.08     1189.09     43.90 o 
   3  25   5      721.06      677.32     38.56 o 
   5  25   5      311.09      318.59     27.44 o 
   2  26   5     1004.70     1095.53     41.95 o 
   4  26   5      538.35      580.76     39.86 o 
   1  27   5      307.09      296.14     29.58 o 
   3  27   5      204.77      208.03     28.27 o 
   0  28   5     1343.16     1292.76     60.25 o 
   2  28   5     1088.64     1167.26     39.05 o 
   4  28   5      596.20      550.83     33.08 o 
   1  29   5        9.18      -14.20     77.27 o 
   3  29   5        7.47       36.35     19.96 o 
   0  30   5      261.87      288.64     45.73 o 
   2  30   5      213.20      239.49     31.53 o 
   1  31   5       89.23       77.92     43.81 o 
   0   0   6   168666.16   175566.25   4044.39 o 
   2   0   6    95589.36    98899.84   2739.37 o 
   4   0   6    29607.38    29049.74    857.04 o 
   6   0   6     7051.25     6980.63    169.56 o 
   1   1   6     7074.82     7183.34    175.44 o 
   3   1   6     3161.57     3057.75     74.51 o 
   5   1   6      935.38      921.32     38.43 o 
   7   1   6      211.20      214.11     35.27 o 
   0   2   6   180498.38   184235.31   3920.58 o 
   2   2   6   104078.69   107624.07   3185.61 o 
   4   2   6    32742.18    34181.11    884.12 o 
   6   2   6     7738.52     7702.29    206.23 o 
   8   2   6     1534.91     1390.75     68.12 o 
   1   3   6       55.99       52.54     14.27 o 
   3   3   6      175.52      185.18     22.72 o 
   5   3   6      171.69      192.51     27.52 o 
   7   3   6       67.91       86.53     34.32 o 
   0   4   6    24247.05    25760.49    618.41 o 
   2   4   6    14913.86    15319.80    381.18 o 
   4   4   6     5198.61     5141.01    120.66 o 
   6   4   6     1397.62     1309.61     48.87 o 
   8   4   6      294.96      293.33     30.99 o 
   1   5   6     1065.28      997.66     28.74 o 
   3   5   6      151.45      165.69     19.12 o 
   5   5   6        1.83      -15.88     70.45 o 
   7   5   6        8.79        6.99     28.22 o 
   0   6   6    13628.55    13724.61    367.93 o 
   2   6   6     8113.48     8033.14    194.85 o 
   4   6   6     2197.06     2184.13     54.46 o 
   6   6   6      369.60      418.44     23.41 o 
   8   6   6       59.71       61.61     29.92 o 
   1   7   6    27511.19    28734.03    694.27 o 
   3   7   6    13795.20    14080.75    351.84 o 
   5   7   6     4423.76     4423.74    105.29 o 
   7   7   6     1024.72      975.31     35.84 o 
   0   8   6      146.50      102.03     24.38 o 
   2   8   6       46.34       19.05     27.39 o 
   4   8   6        0.39       16.36     22.17 o 
   6   8   6        1.11       10.58     24.56 o 
   8   8   6        1.17       26.86     22.85 o 
   1   9   6    32377.11    33752.27    860.11 o 
   3   9   6    16206.02    16486.31    403.36 o 
   5   9   6     5130.13     5145.40    119.61 o 
   7   9   6     1194.26     1197.37     36.81 o 
   0  10   6      379.01      364.76     34.86 o 
   2  10   6      210.97      220.07     34.30 o 
   4  10   6       69.87       84.83     24.55 o 
   6  10   6       22.30       54.69     22.63 o 
   8  10   6        4.19       35.74     18.44 o 
   1  11   6    29067.87    30084.00    730.54 o 
   3  11   6    14862.62    14986.05    365.04 o 
   5  11   6     4816.14     4718.40    112.32 o 
   7  11   6     1168.58     1123.82     35.98 o 
   0  12   6    11524.63    11563.07    280.18 o 
   2  12   6     8102.38     7927.11    187.89 o 
   4  12   6     3310.15     3250.29     80.78 o 
   6  12   6      969.23      959.95     30.59 o 
   8  12   6      224.49      275.83     19.82 o 
   1  13   6    30349.63    32307.75    794.71 o 
   3  13   6    15821.22    15404.30    370.37 o 
   5  13   6     5222.87     5053.68    127.65 o 
   7  13   6     1312.69     1291.43     38.21 o 
   0  14   6     3200.44     3203.73     89.55 o 
   2  14   6     2460.39     2385.15     64.64 o 
   4  14   6     1217.46     1254.40     36.45 o 
   6  14   6      419.60      415.72     24.39 o 
   1  15   6      313.81      336.86     25.03 o 
   3  15   6      202.24      196.92     27.72 o 
   5  15   6       94.59       83.64     22.48 o 
   7  15   6       29.29       52.27     19.82 o 
   0  16   6     6518.35     6376.73    158.53 o 
   2  16   6     4955.62     4945.71    124.62 o 
   4  16   6     2305.32     2283.03     60.16 o 
   6  16   6      737.91      733.68     29.71 o 
   1  17   6     1772.05     1852.01     50.86 o 
   3  17   6      931.61      906.60     42.69 o 
   5  17   6      301.39      285.76     26.87 o 
   7  17   6       77.64      101.95     20.12 o 
   0  18   6     9073.88     8925.97    215.40 o 
   2  18   6     6841.54     6931.86    206.61 o 
   4  18   6     3103.29     3075.71     77.95 o 
   6  18   6      970.98      910.48     36.59 o 
   1  19   6       32.31       13.33     25.95 o 
   3  19   6       15.18       -2.03    125.89 o 
   5  19   6        4.59       13.39     25.78 o 
   0  20   6      969.76      968.85     60.90 o 
   2  20   6      754.97      802.23     45.21 o 
   4  20   6      363.64      382.29     27.15 o 
   6  20   6      118.33      123.56     25.63 o 
   1  21   6      271.40      277.22     27.72 o 
   3  21   6      176.15      162.42     35.44 o 
   5  21   6       76.09       72.73     27.67 o 
   0  22   6      862.16      874.15     59.49 o 
   2  22   6      674.43      745.86     34.38 o 
   4  22   6      336.20      339.38     31.35 o 
   6  22   6      119.09       79.48     23.53 o 
   1  23   6      850.57      895.47     35.35 o 
   3  23   6      546.28      514.93     33.11 o 
   5  23   6      236.44      232.30     29.71 o 
   2  24   6      444.91      458.06     32.39 o 
   4  24   6      234.49      236.61     24.53 o 
   1  25   6      638.10      710.23     40.12 o 
   3  25   6      416.95      456.16     31.23 o 
   5  25   6      184.82      231.39     28.05 o 
   2  26   6      209.35      216.13     29.38 o 
   4  26   6      104.45      120.57     29.49 o 
   1  27   6     1948.04     2060.15     69.22 o 
   3  27   6     1263.49     1343.64     53.73 o 
   0  28   6      142.91       26.20     50.69 o 
   2  28   6      115.46      102.34     23.27 o 
   4  28   6       63.09       53.67     22.09 o 
   1  29   6      839.64      822.97     42.05 o 
   3  29   6      550.41      535.28     27.59 o 
   0  30   6        0.30        2.82     53.49 o 
   2  30   6        0.33       20.29     33.67 o 
   1  31   6        9.23      -67.44     76.23 o 
   1   1   7   276598.97   280387.44   6687.23 o 
   3   1   7   122266.04   120039.54   3838.68 o 
   5   1   7    36056.29    36441.06   1115.69 o 
   7   1   7     8077.60     7966.46    248.82 o 
   0   2   7    99785.94   104429.23   2641.23 o 
   2   2   7    60046.38    62028.83   1571.24 o 
   4   2   7    20040.89    20321.39    546.68 o 
   6   2   7     5030.29     5160.62    127.29 o 
   8   2   7     1081.99     1035.00     62.66 o 
   1   3   7    87665.90    90922.23   2065.72 o 
   3   3   7    40401.22    43680.04   1132.96 o 
   5   3   7    12694.38    12831.81    295.83 o 
   7   3   7     2956.62     3047.43     87.26 o 
   0   4   7    88718.89    92968.45   2115.25 o 
   2   4   7    55096.02    57315.84   1415.08 o 
   4   4   7    19422.42    19627.07    495.91 o 
   6   4   7     5289.50     5479.03    134.44 o 
   8   4   7     1165.82     1174.02     78.54 o 
   1   5   7      149.07      156.02     17.53 o 
   3   5   7      162.44      173.46     22.96 o 
   5   5   7      189.73      182.14     22.69 o 
   7   5   7       77.78       97.35     28.98 o 
   0   6   7    78848.50    83125.73   1965.80 o 
   2   6   7    50492.50    52791.54   1319.12 o 
   4   6   7    18624.46    19013.12    455.32 o 
   6   6   7     5150.77     5229.44    135.40 o 
   8   6   7     1093.46     1084.32     55.46 o 
   1   7   7      936.31      980.78     29.93 o 
   3   7   7      477.55      487.20     23.56 o 
   5   7   7      227.16      223.81     21.31 o 
   7   7   7       75.73       86.59     21.55 o 
   0   8   7   110138.63   114753.07   2997.93 o 
   2   8   7    73656.97    77089.88   2162.17 o 
   4   8   7    28039.73    28157.10    724.00 o 
   6   8   7     7569.14     7554.77    214.70 o 
   8   8   7     1583.93     1599.29     66.92 o 
   1   9   7    17198.49    17385.83    413.34 o 
   3   9   7     7791.98     7720.80    184.70 o 
   5   9   7     2191.32     2130.72     56.07 o 
   7   9   7      513.94      492.51     26.73 o 
   0  10   7   117834.04   119662.32   3437.76 o 
   2  10   7    82226.31    84155.04   2570.36 o 
   4  10   7    32723.76    33579.00    845.06 o 
   6  10   7     9017.92     8903.69    227.05 o 
   8  10   7     1975.00     1908.88     64.42 o 
   1  11   7       34.98       60.45     20.81 o 
   3  11   7        1.35        3.38     29.03 o 
   5  11   7       15.28       33.07     22.78 o 
   7  11   7        7.63       46.49     23.46 o 
   0  12   7    88839.28    91813.77   3275.61 o 
   2  12   7    63921.92    64692.57   1841.68 o 
   4  12   7    26466.88    26545.37    655.39 o 
   6  12   7     7559.46     7607.32    187.20 o 
   1  13   7    18946.90    18515.32    431.98 o 
   3  13   7    10939.27    10723.72    247.97 o 
   5  13   7     4075.99     3974.90    102.17 o 
   7  13   7     1123.51     1160.11     32.88 o 
   0  14   7    10376.17    10758.35    401.98 o 
   2  14   7     7880.15     7963.64    204.83 o 
   4  14   7     3634.80     3503.92     86.95 o 
   6  14   7     1142.23     1126.85     34.02 o 
   1  15   7    32403.62    32798.52    864.08 o 
   3  15   7    18646.63    18148.83    448.18 o 
   5  15   7     6946.67     6781.15    173.17 o 
   7  15   7     1928.51     1877.92     59.81 o 
   0  16   7     7390.25     7449.96    211.36 o 
   2  16   7     5181.58     5129.75    124.24 o 
   4  16   7     2014.16     1977.58     53.13 o 
   6  16   7      562.03      601.00     26.54 o 
   1  17   7    28829.98    28482.59    778.05 o 
   3  17   7    16709.47    16580.58    429.18 o 
   5  17   7     6256.82     6123.34    165.82 o 
   7  17   7     1717.17     1680.48     68.37 o 
   0  18   7     6181.27     6237.29    268.53 o 
   2  18   7     4587.11     4581.76    108.31 o 
   4  18   7     2037.51     2041.99     54.89 o 
   6  18   7      640.43      690.51     29.31 o 
   1  19   7    12719.40    12820.80    301.75 o 
   3  19   7     7542.09     7914.47    187.96 o 
   5  19   7     2887.68     2841.38     90.66 o 
   0  20   7      428.11      398.20     90.37 o 
   2  20   7      345.82      345.36     27.41 o 
   4  20   7      181.35      180.55     29.07 o 
   6  20   7       62.68       98.64     22.91 o 
   1  21   7     6506.55     6652.07    161.13 o 
   3  21   7     3959.84     3968.48    116.59 o 
   5  21   7     1580.49     1611.43     51.79 o 
   0  22   7      445.08      547.39     82.47 o 
   2  22   7      365.29      395.79     30.62 o 
   4  22   7      198.48      202.37     27.81 o 
   6  22   7       72.74       86.23     23.70 o 
   1  23   7     5046.50     5143.17    154.78 o 
   3  23   7     3157.37     3172.99     97.64 o 
   5  23   7     1336.68     1288.82     45.42 o 
   2  24   7     1324.06     1350.22     55.04 o 
   4  24   7      709.29      752.84     31.71 o 
   1  25   7      355.64      400.46     38.01 o 
   3  25   7      236.48      270.17     25.54 o 
   5  25   7      111.15      117.93     23.83 o 
   2  26   7     2876.85     2921.32     88.24 o 
   4  26   7     1552.36     1545.47     48.45 o 
   1  27   7      869.93      895.40     43.68 o 
   3  27   7      560.88      576.74     28.60 o 
   2  28   7     2176.99     2234.24     77.91 o 
   4  28   7     1187.13     1204.25     36.00 o 
   1  29   7     1062.99     1115.05     51.73 o 
   3  29   7      710.22      664.98     38.50 o 
   0  30   7      344.41      388.92     66.67 o 
   2  30   7      278.61      203.93     32.86 o 
   1  31   7      447.64      527.77     36.30 o 
   2   0   8   145699.20   145038.14   5092.01 o 
   4   0   8    47392.57    50908.14   1804.92 o 
   6   0   8    11358.75    11220.15    370.56 o 
   8   0   8     2216.69     2340.60     92.43 o 
   1   1   8    45924.49    48225.25   1102.73 o 
   3   1   8    18559.13    19217.90    457.56 o 
   5   1   8     4446.49     4361.53    111.82 o 
   7   1   8      859.93      875.40     44.21 o 
   0   2   8    84989.89    87056.60   2069.74 o 
   2   2   8    52175.30    54367.49   1300.00 o 
   4   2   8    17861.29    17866.15    425.53 o 
   6   2   8     4664.48     4685.40    134.69 o 
   8   2   8      960.06      986.69     62.21 o 
   1   3   8    11010.36    11018.27    259.11 o 
   3   3   8     3798.70     3860.55     89.61 o 
   5   3   8      642.56      636.67     36.31 o 
   7   3   8       93.42      109.96     50.62 o 
   0   4   8    73801.69    77097.05   1776.42 o 
   2   4   8    47391.87    49058.86   1153.92 o 
   4   4   8    17273.33    17506.26    479.32 o 
   6   4   8     4645.77     4708.94    130.99 o 
   8   4   8     1022.05     1033.70     57.00 o 
   1   5   8    46567.81    48653.55   1151.04 o 
   3   5   8    23464.12    24483.05    602.74 o 
   5   5   8     7650.86     7713.52    178.29 o 
   7   5   8     1836.04     1906.91     68.38 o 
   0   6   8    58699.20    61875.65   1604.66 o 
   2   6   8    39355.36    40265.68    987.12 o 
   4   6   8    14721.24    14593.96    363.28 o 
   6   6   8     3866.54     3904.49     97.58 o 
   8   6   8      857.42      837.16     76.43 o 
   1   7   8    44439.57    46319.28   1096.54 o 
   3   7   8    23169.53    22701.48    564.53 o 
   5   7   8     7865.59     8012.54    183.97 o 
   7   7   8     1964.92     2060.05     53.15 o 
   0   8   8    36871.21    38172.39    976.39 o 
   2   8   8    23872.45    24258.99    601.09 o 
   4   8   8     7842.82     8114.24    195.88 o 
   6   8   8     1797.32     1841.97     54.75 o 
   8   8   8      361.66      395.38     33.76 o 
   1   9   8    93454.27    98384.02   2563.51 o 
   3   9   8    47241.74    48340.72   1301.62 o 
   5   9   8    14969.55    15335.35    361.44 o 
   7   9   8     3560.40     3659.15     97.39 o 
   0  10   8    46286.16    47805.50   1230.68 o 
   2  10   8    31552.44    31270.20    802.27 o 
   4  10   8    11792.00    12037.99    290.16 o 
   6  10   8     3144.43     3288.59     81.35 o 
   8  10   8      704.11      719.83     29.00 o 
   1  11   8    46251.10    47600.71   1324.23 o 
   3  11   8    23923.20    23797.40    627.63 o 
   5  11   8     7759.27     7823.62    190.66 o 
   7  11   8     1855.52     1944.20     54.73 o 
   0  12   8       44.65       89.26     42.59 o 
   2  12   8       52.22       38.59     42.92 o 
   4  12   8       72.28      116.27     27.14 o 
   6  12   8       48.19       25.87     20.54 o 
   1  13   8       28.89       30.01     24.57 o 
   3  13   8       43.28       23.88     34.19 o 
   5  13   8       40.53       45.38     24.66 o 
   7  13   8       12.90       30.88     16.56 o 
   0  14   8     6085.66     5852.19    156.26 o 
   2  14   8     4625.46     4482.25    106.53 o 
   4  14   8     2187.17     2155.55     55.11 o 
   6  14   8      698.22      730.04     25.73 o 
   1  15   8     7030.90     7052.57    164.20 o 
   3  15   8     3953.07     3695.84     93.71 o 
   5  15   8     1460.01     1366.02     40.90 o 
   7  15   8      405.60      378.67     20.82 o 
   2  16   8     6858.46     6666.50    155.31 o 
   4  16   8     3218.68     3105.36     76.95 o 
   6  16   8     1026.20     1016.44     34.50 o 
   1  17   8     5601.27     5591.18    134.21 o 
   3  17   8     3160.96     3117.00     81.35 o 
   5  17   8     1182.52     1170.64     41.87 o 
   7  17   8      343.96      355.31     20.86 o 
   0  18   8     8619.15     8599.10    317.44 o 
   2  18   8     6639.95     6389.30    157.14 o 
   4  18   8     3174.55     3029.97     77.39 o 
   6  18   8     1055.12     1035.02     37.20 o 
   1  19   8     3738.87     3769.72     97.79 o 
   3  19   8     2165.07     2174.02     62.67 o 
   5  19   8      815.64      857.08     33.33 o 
   0  20   8    18450.44    18274.76    756.12 o 
   2  20   8    14109.60    13847.34    385.11 o 
   4  20   8     6693.13     6594.94    174.46 o 
   6  20   8     2251.81     2176.91     66.92 o 
   1  21   8     2625.00     2658.34     76.72 o 
   3  21   8     1650.68     1674.00     52.63 o 
   5  21   8      704.82      695.45     32.59 o 
   0  22   8     1095.85     1047.70     64.03 o 
   2  22   8      858.63      810.90     43.77 o 
   4  22   8      428.52      429.02     25.36 o 
   6  22   8      150.33      122.30     25.47 o 
   1  23   8     1560.42     1545.10     66.04 o 
   3  23   8     1016.91      989.85     48.85 o 
   5  23   8      452.98      436.43     32.89 o 
   2  24   8     1232.91     1259.65     50.71 o 
   4  24   8      621.32      636.75     34.80 o 
   1  25   8     2782.80     2796.72     86.68 o 
   3  25   8     1778.86     1790.33     72.79 o 
   5  25   8      767.14      698.43     34.09 o 
   2  26   8        0.05       80.02     34.59 o 
   4  26   8        0.07      -10.78    125.99 o 
   1  27   8      404.18      433.95     37.34 o 
   3  27   8      258.95      274.10     28.31 o 
   2  28   8        0.16      -25.04     90.08 o 
   1  29   8      634.36      752.51     39.71 o 
   3  29   8      418.31      399.29     36.03 o 
   2  30   8      106.62       89.04     35.68 o 
   1  31   8     1141.27     1161.80     47.99 o 
   1   1   9    17667.41    18249.98    431.71 o 
   3   1   9     7135.84     7197.31    171.99 o 
   5   1   9     1909.12     1788.02     64.96 o 
   7   1   9      436.92      406.99     34.33 o 
   0   2   9     2340.08     2371.50     59.28 o 
   2   2   9     1320.03     1230.44     34.84 o 
   4   2   9      363.74      310.91     28.08 o 
   6   2   9       80.56      103.69     38.70 o 
   8   2   9       16.08       92.99     39.11 o 
   1   3   9    17704.44    17640.03    425.17 o 
   3   3   9     8162.29     8377.15    207.16 o 
   5   3   9     2138.45     2165.50     61.32 o 
   7   3   9      427.89      487.67     44.40 o 
   0   4   9    40425.42    41770.48   1008.34 o 
   2   4   9    26826.68    27893.96    721.72 o 
   4   4   9     9280.15     9291.22    242.30 o 
   6   4   9     2066.25     2064.60     64.96 o 
   8   4   9      400.84      436.69     61.96 o 
   1   5   9    10700.55    11087.23    279.37 o 
   3   5   9     4677.36     4713.72    120.57 o 
   5   5   9     1189.29     1147.71     40.26 o 
   7   5   9      228.33      226.67     40.14 o 
   0   6   9     5869.53     5712.33    132.68 o 
   2   6   9     3553.06     3463.86     88.56 o 
   4   6   9     1080.95     1088.58     35.72 o 
   6   6   9      255.35      244.24     29.80 o 
   8   6   9       54.21       78.14     38.38 o 
   1   7   9     8330.17     8378.41    191.00 o 
   3   7   9     3974.53     3972.40    105.04 o 
   5   7   9     1068.54     1049.94     41.22 o 
   7   7   9      213.35      206.06     35.63 o 
   0   8   9    41854.59    43085.49   1084.63 o 
   2   8   9    27586.16    27890.11    694.83 o 
   4   8   9     9357.49     9513.66    216.00 o 
   6   8   9     2201.99     2291.22     73.68 o 
   8   8   9      449.73      419.39     33.10 o 
   1   9   9     8630.21     8516.25    192.27 o 
   3   9   9     3880.15     3774.70     96.38 o 
   5   9   9     1071.47     1050.45     35.40 o 
   7   9   9      236.77      205.95     28.88 o 
   0  10   9     5264.84     5282.37    125.60 o 
   2  10   9     3711.76     3772.02    104.39 o 
   4  10   9     1461.85     1460.14     41.06 o 
   6  10   9      405.55      376.95     25.66 o 
   8  10   9       96.70       94.00     23.19 o 
   1  11   9      601.09      575.50     29.63 o 
   3  11   9      356.18      351.06     31.49 o 
   5  11   9      120.24      115.84     22.86 o 
   7  11   9       32.62       36.91     23.32 o 
   0  12   9      412.16      453.43     29.85 o 
   2  12   9      296.07      322.98     40.93 o 
   4  12   9      133.58      152.47     24.99 o 
   6  12   9       46.64       57.05     22.51 o 
   1  13   9     3642.09     3680.89     87.15 o 
   3  13   9     1808.98     1826.17     59.04 o 
   5  13   9      556.42      565.63     27.48 o 
   7  13   9      130.57      131.15     24.67 o 
   0  14   9        6.34       12.80     34.31 o 
   2  14   9        3.59       -3.93     95.66 o 
   4  14   9        1.58       21.90     26.87 o 
   6  14   9        0.57      -11.62     80.19 o 
   1  15   9    14708.86    14916.97    394.65 o 
   3  15   9     7799.99     7572.63    185.38 o 
   5  15   9     2601.60     2551.91     70.84 o 
   7  15   9      671.39      716.54     27.05 o 
   0  16   9    11461.81    11479.16    367.84 o 
   2  16   9     8241.17     8233.29    206.19 o 
   4  16   9     3379.70     3267.84     83.11 o 
   6  16   9      962.48      938.82     32.15 o 
   1  17   9     3489.27     3448.25     86.77 o 
   3  17   9     1886.13     1825.07     61.12 o 
   5  17   9      651.86      661.72     32.94 o 
   7  17   9      171.46      204.56     20.75 o 
   0  18   9        5.03      -19.40    124.77 o 
   2  18   9        3.09      -14.22    112.01 o 
   4  18   9        0.76      -13.91    108.08 o 
   6  18   9        0.02       31.36     21.43 o 
   1  19   9     3032.77     2996.00     80.53 o 
   3  19   9     1707.82     1645.27     52.72 o 
   5  19   9      625.37      619.00     32.42 o 
   0  20   9      528.94      505.10     79.60 o 
   2  20   9      395.04      410.50     36.45 o 
   4  20   9      177.15      223.64     30.25 o 
   6  20   9       55.88       38.85     23.93 o 
   1  21   9      100.18       96.23     38.28 o 
   3  21   9       61.96       97.19     30.74 o 
   5  21   9       26.86       18.59     27.06 o 
   0  22   9      618.11      651.92     72.82 o 
   2  22   9      482.95      507.01     39.30 o 
   4  22   9      245.95      227.37     30.60 o 
   6  22   9       93.57      100.92     26.02 o 
   1  23   9      320.67      316.54     42.72 o 
   3  23   9      193.38      169.47     33.32 o 
   5  23   9       76.81      101.34     27.65 o 
   2  24   9      875.58      871.58     42.85 o 
   4  24   9      434.95      461.89     31.59 o 
   1  25   9      270.58      295.51     46.74 o 
   3  25   9      169.83      203.54     30.37 o 
   5  25   9       72.34       81.65     27.53 o 
   2  26   9      703.34      691.24     39.91 o 
   4  26   9      371.28      412.11     31.98 o 
   1  27   9      738.45      760.74     44.51 o 
   3  27   9      472.57      533.10     34.56 o 
   2  28   9      180.41      144.71     35.53 o 
   1  29   9      165.03      223.07     33.78 o 
   3  29   9      112.27      144.86     29.92 o 
   2  30   9        0.91       34.01     31.80 o 
   1  31   9        0.27       53.70     35.67 o 
   0   0  10    15918.19    15513.99    408.19 o 
   2   0  10     8836.37     8732.24    269.61 o 
   4   0  10     1744.73     1726.54     64.76 o 
   6   0  10      166.32      159.22     52.96 o 
   8   0  10       20.90       27.75     49.05 o 
   1   1  10    11576.90    11832.72    276.86 o 
   3   1  10     4913.03     4888.23    113.42 o 
   5   1  10     1295.58     1206.26     53.59 o 
   7   1  10      258.92      322.09     36.84 o 
   0   2  10    42250.71    45237.96   1091.69 o 
   2   2  10    29159.10    30581.37    771.76 o 
   4   2  10    12080.75    12278.88    288.01 o 
   6   2  10     3484.34     3283.53    118.29 o 
   8   2  10      769.14      701.67     47.78 o 
   1   3  10    14645.50    14510.28    378.43 o 
   3   3  10     6268.17     6393.14    146.18 o 
   5   3  10     1830.31     1855.57     61.42 o 
   7   3  10      395.18      382.90     39.65 o 
   0   4  10   168986.78   175809.86   4624.06 o 
   2   4  10   112850.94   118683.94   3166.31 o 
   4   4  10    41627.11    44856.04   1199.27 o 
   6   4  10    10714.65    10418.47    268.17 o 
   8   4  10     2300.37     2091.85     89.37 o 
   1   5  10    61296.91    64844.66   1557.73 o 
   3   5  10    28702.29    29555.65    754.84 o 
   5   5  10     8893.99     8953.21    225.58 o 
   7   5  10     2107.16     2125.46     76.74 o 
   0   6  10    45745.46    48272.33   1205.74 o 
   2   6  10    30767.09    31735.92    763.38 o 
   4   6  10    11482.26    11512.73    284.89 o 
   6   6  10     3022.54     2928.23     98.93 o 
   8   6  10      653.12      616.77     57.81 o 
   1   7  10   218884.14   227222.66   6453.44 o 
   3   7  10   106996.51   110454.05   3398.36 o 
   5   7  10    33056.23    33662.81    923.17 o 
   7   7  10     7902.96     7856.22    196.32 o 
   0   8  10    11695.45    12231.74    282.08 o 
   2   8  10     7638.52     7517.68    173.31 o 
   4   8  10     2603.35     2582.94     67.12 o 
   6   8  10      617.03      615.16     34.13 o 
   8   8  10      115.25       94.66     31.74 o 
   1   9  10    42321.34    44169.43   1152.88 o 
   3   9  10    22730.34    22768.65    568.13 o 
   5   9  10     8008.86     8177.43    189.66 o 
   7   9  10     2098.01     2057.15     71.67 o 
   0  10  10     9348.73     9402.38    223.20 o 
   2  10  10     6875.78     6665.00    153.54 o 
   4  10  10     2905.31     2808.58     69.78 o 
   6  10  10      838.28      895.30     34.88 o 
   8  10  10      208.20      202.18     28.97 o 
   1  11  10      104.32       91.87     23.65 o 
   3  11  10        2.61        2.28     30.43 o 
   5  11  10       21.64       35.03     22.71 o 
   7  11  10       13.20        4.30     24.02 o 
   0  12  10    31851.39    32934.36    816.21 o 
   2  12  10    23047.29    22717.45    550.38 o 
   4  12  10     9482.03     9464.84    241.12 o 
   6  12  10     2656.20     2648.28     72.17 o 
   1  13  10     6679.94     6736.39    157.60 o 
   3  13  10     3885.59     3796.51     99.00 o 
   5  13  10     1417.11     1339.52     43.15 o 
   7  13  10      364.82      356.91     28.91 o 
   0  14  10      843.58      896.58     42.46 o 
   2  14  10      702.14      652.85     47.42 o 
   4  14  10      383.82      392.65     29.67 o 
   6  14  10      121.93      122.79     22.68 o 
   1  15  10     5625.81     5578.01    129.70 o 
   3  15  10     3209.41     2997.03     85.74 o 
   5  15  10     1159.87     1103.27     40.06 o 
   7  15  10      316.20      291.54     20.65 o 
   0  16  10     7456.18     7278.32    229.55 o 
   2  16  10     5740.74     5599.97    139.42 o 
   4  16  10     2739.06     2700.50     70.13 o 
   6  16  10      881.84      876.63     31.01 o 
   1  17  10     2420.09     2434.67     66.18 o 
   3  17  10     1371.67     1331.89     47.51 o 
   5  17  10      506.24      475.76     26.10 o 
   7  17  10      148.60      141.47     23.73 o 
   0  18  10    28776.09    28014.93   1062.29 o 
   2  18  10    21967.99    21941.24    570.77 o 
   4  18  10    10396.41    10237.42    272.48 o 
   6  18  10     3471.77     3296.89    104.66 o 
   1  19  10      194.83      214.25     39.88 o 
   3  19  10       99.09       93.48     29.42 o 
   5  19  10       32.35       51.73     23.10 o 
   0  20  10     6541.38     6716.85    170.92 o 
   2  20  10     5151.78     5248.57    130.41 o 
   4  20  10     2623.82     2575.77     73.78 o 
   6  20  10      944.09      861.27     41.32 o 
   1  21  10     9314.05     9266.55    218.82 o 
   3  21  10     5676.15     5604.71    159.78 o 
   5  21  10     2323.49     2338.15     70.46 o 
   0  22  10     1382.02     1359.30     63.76 o 
   2  22  10     1096.70     1080.52     44.49 o 
   4  22  10      562.97      585.40     33.17 o 
   1  23  10     7196.09     7232.39    183.45 o 
   3  23  10     4501.48     4379.88    139.56 o 
   5  23  10     1909.55     1878.41     66.82 o 
   0  24  10      466.33      519.72     63.12 o 
   2  24  10      362.72      379.77     37.35 o 
   4  24  10      175.62      168.35     28.87 o 
   1  25  10       85.56       86.30     39.50 o 
   3  25  10       56.10      100.53     34.21 o 
   5  25  10       24.41        9.20     27.72 o 
   2  26  10       59.15       85.84     36.59 o 
   4  26  10       33.90       82.11     27.64 o 
   1  27  10      194.35      243.10     39.39 o 
   3  27  10      128.10      149.82     28.71 o 
   2  28  10       27.42       30.55     32.10 o 
   1  29  10      445.86      492.88     45.76 o 
   3  29  10      304.22      291.12     30.31 o 
   2  30  10        7.93       32.41     35.03 o 
   1   1  11   130713.62   132577.66   3328.59 o 
   3   1  11    62036.06    66785.72   1923.48 o 
   5   1  11    19813.37    20168.21    517.62 o 
   7   1  11     4843.56     4999.59    129.96 o 
   0   2  11    33881.68    35642.15    995.18 o 
   2   2  11    23012.74    23525.04    591.38 o 
   4   2  11     8699.77     8801.16    202.28 o 
   6   2  11     2236.33     2244.44     82.97 o 
   8   2  11      469.23      530.55     39.39 o 
   1   3  11    77142.17    79882.18   1923.62 o 
   3   3  11    37275.36    38912.96    997.39 o 
   5   3  11    12027.14    11990.96    350.75 o 
   7   3  11     2919.69     2831.50    124.56 o 
   0   4  11    73901.98    76399.42   1934.03 o 
   2   4  11    51037.27    52812.18   1302.25 o 
   4   4  11    19927.87    20724.08    499.50 o 
   6   4  11     5286.03     5112.98    137.06 o 
   8   4  11     1126.20     1125.17     56.40 o 
   1   5  11    45475.35    47268.76   1204.94 o 
   3   5  11    22452.20    22854.11    584.44 o 
   5   5  11     7091.81     7157.29    166.75 o 
   7   5  11     1659.91     1664.64     71.37 o 
   0   6  11    45745.62    47008.64   1236.41 o 
   2   6  11    32775.42    32980.88    799.38 o 
   4   6  11    13958.97    14094.65    347.30 o 
   6   6  11     4025.31     4047.45    110.20 o 
   8   6  11      894.09      932.22     55.57 o 
   1   7  11    13714.99    13761.48    339.37 o 
   3   7  11     7021.71     6991.31    165.99 o 
   5   7  11     2190.70     2137.55     61.57 o 
   7   7  11      501.95      397.41     43.34 o 
   0   8  11    29074.31    29992.48    849.05 o 
   2   8  11    21538.68    21629.93    528.24 o 
   4   8  11     9887.08    10198.82    235.36 o 
   6   8  11     3076.83     3168.25     97.53 o 
   8   8  11      720.07      725.96     34.96 o 
   1   9  11      228.98      197.81     21.99 o 
   3   9  11       97.06      118.58     27.25 o 
   5   9  11       32.91       58.47     25.53 o 
   7   9  11        8.56       10.45     28.42 o 
   0  10  11    38952.57    41867.23   1222.56 o 
   2  10  11    28763.59    28957.26    781.87 o 
   4  10  11    12868.62    12839.05    306.98 o 
   6  10  11     3966.11     3942.38    104.00 o 
   1  11  11    15987.89    15854.47    379.03 o 
   3  11  11     8406.42     8229.90    194.22 o 
   5  11  11     2820.72     2938.76     78.47 o 
   7  11  11      700.21      825.85     32.79 o 
   0  12  11    35425.88    36134.85    987.90 o 
   2  12  11    26161.74    25807.42    620.43 o 
   4  12  11    11566.26    11655.68    267.77 o 
   6  12  11     3549.61     3551.72     96.58 o 
   1  13  11    40636.04    41223.83   1086.82 o 
   3  13  11    22278.97    21771.82    548.76 o 
   5  13  11     7768.94     7859.69    201.15 o 
   7  13  11     2013.52     2210.45     65.46 o 
   0  14  11    20026.41    20211.29    511.24 o 
   2  14  11    14796.17    14611.02    382.29 o 
   4  14  11     6501.71     6503.66    152.32 o 
   6  14  11     1980.39     1993.67     53.14 o 
   1  15  11    34664.69    34875.16    867.06 o 
   3  15  11    19856.72    19257.40    481.14 o 
   5  15  11     7322.60     7454.57    178.97 o 
   7  15  11     2000.85     1956.88     61.47 o 
   0  16  11     5905.91     6002.06    144.14 o 
   2  16  11     4350.37     4270.40    103.09 o 
   4  16  11     1889.44     1835.02     58.98 o 
   6  16  11      563.12      533.58     25.99 o 
   1  17  11    10849.35    10667.28    261.11 o 
   3  17  11     6613.71     6366.29    166.38 o 
   5  17  11     2638.75     2645.81     80.43 o 
   7  17  11      769.78      804.57     29.68 o 
   0  18  11        0.89       14.59     40.32 o 
   2  18  11        0.19       81.87     34.06 o 
   4  18  11        0.24       22.32     25.91 o 
   6  18  11        0.63      -15.90     96.51 o 
   1  19  11     2885.23     2902.33     94.93 o 
   3  19  11     1858.33     1812.25     60.69 o 
   5  19  11      796.48      822.25     37.52 o 
   0  20  11     2035.35     1969.52     65.93 o 
   2  20  11     1585.66     1501.56     56.89 o 
   4  20  11      780.83      801.45     34.88 o 
   6  20  11      267.33      313.50     26.30 o 
   1  21  11     1616.50     1641.92     58.48 o 
   3  21  11     1041.38     1061.83     45.33 o 
   5  21  11      454.41      462.68     27.78 o 
   0  22  11     4465.02     4438.22    330.13 o 
   2  22  11     3499.86     3498.46     90.33 o 
   4  22  11     1750.65     1770.24     53.49 o 
   1  23  11     1040.39     1158.43     57.55 o 
   3  23  11      665.04      660.04     38.56 o 
   5  23  11      290.85      297.41     24.75 o 
   0  24  11     5960.86     6029.75    235.44 o 
   2  24  11     4730.82     4715.81    159.37 o 
   4  24  11     2446.09     2569.58     71.40 o 
   1  25  11      500.91      542.16     42.42 o 
   3  25  11      318.49      286.87     31.64 o 
   2  26  11     2947.18     2935.21    121.99 o 
   4  26  11     1581.00     1615.81     55.28 o 
   1  27  11        3.87      -16.68     89.95 o 
   3  27  11        1.96       37.15     30.43 o 
   2  28  11      841.74      871.20     47.21 o 
   1  29  11      273.16      301.63     42.67 o 
   0   0  12    53163.25    54595.54   1527.62 o 
   2   0  12    37367.70    37713.83   1199.11 o 
   6   0  12     4166.79     4419.92    152.62 o 
   8   0  12      962.54      990.25     65.43 o 
   1   1  12     6614.91     6466.82    190.19 o 
   3   1  12     3059.41     3006.13     71.82 o 
   5   1  12      896.87      922.74     50.13 o 
   7   1  12      209.42      221.92     38.05 o 
   0   2  12     1841.03     1636.27     48.24 o 
   2   2  12     1550.37     1458.29     42.08 o 
   4   2  12      931.09      932.53     33.34 o 
   6   2  12      348.62      442.35     39.73 o 
   8   2  12       91.62       86.02     31.07 o 
   1   3  12    87049.98    90635.14   2236.14 o 
   3   3  12    40516.34    41237.87   1039.81 o 
   5   3  12    11656.59    11943.87    281.69 o 
   7   3  12     2638.07     2671.92     95.98 o 
   0   4  12      531.69      582.03     37.60 o 
   2   4  12      301.89      334.22     24.24 o 
   4   4  12       52.41       36.69     22.21 o 
   6   4  12        5.28       88.36     37.19 o 
   8   4  12        1.68       41.46     44.20 o 
   1   5  12    57927.60    59029.55   1474.69 o 
   3   5  12    27480.27    27641.56    725.20 o 
   5   5  12     8169.14     8309.46    224.23 o 
   7   5  12     1869.45     1967.23     61.03 o 
   0   6  12    16509.69    16335.47    418.97 o 
   2   6  12    11098.19    10992.97    282.11 o 
   4   6  12     3979.82     3976.14    104.17 o 
   6   6  12      967.34     1017.57     48.06 o 
   8   6  12      185.16      168.80     34.37 o 
   1   7  12      369.22      436.45     24.98 o 
   3   7  12      136.35      158.37     22.14 o 
   5   7  12       10.85       16.53     30.98 o 
   7   7  12        0.78       -4.85     90.21 o 
   0   8  12     9355.63     9383.45    216.04 o 
   2   8  12     6302.57     6134.90    140.87 o 
   4   8  12     2280.53     2294.92     59.78 o 
   6   8  12      588.58      622.42     37.26 o 
   8   8  12      125.75       89.66     27.28 o 
   1   9  12     2246.86     2054.35     53.95 o 
   3   9  12     1371.19     1373.28     43.23 o 
   5   9  12      579.35      614.42     26.78 o 
   7   9  12      166.80      205.44     25.32 o 
   0  10  12     4051.19     3945.52     99.70 o 
   2  10  12     2737.79     2739.89     73.56 o 
   4  10  12     1002.70      964.05     36.78 o 
   6  10  12      277.61      271.87     25.20 o 
   1  11  12    19205.65    18728.10    433.53 o 
   3  11  12    10630.88    10361.96    237.46 o 
   5  11  12     3767.21     3874.41     97.43 o 
   7  11  12     1020.73     1066.11     51.12 o 
   0  12  12      443.71      381.03     36.80 o 
   2  12  12      360.52      301.97     29.65 o 
   4  12  12      181.62      162.55     28.87 o 
   6  12  12       55.76       62.09     25.08 o 
   1  13  12     2001.59     1906.71     51.88 o 
   3  13  12     1223.81     1110.71     46.17 o 
   5  13  12      485.25      482.40     29.83 o 
   7  13  12      145.12      154.37     22.72 o 
   0  14  12    31491.53    31912.22    843.89 o 
   2  14  12    23174.01    22782.68    576.49 o 
   4  14  12     9994.26    10003.95    251.06 o 
   6  14  12     3023.54     3140.92     77.97 o 
   1  15  12      268.34      253.68     24.20 o 
   3  15  12      150.68      124.86     37.97 o 
   5  15  12       48.83       28.83     26.87 o 
   7  15  12       11.21       -2.47     81.11 o 
   0  16  12    11340.86    11214.62    277.24 o 
   2  16  12     8561.61     8175.36    191.43 o 
   4  16  12     3938.01     3953.97     98.01 o 
   6  16  12     1271.68     1318.43     44.88 o 
   1  17  12      241.05      215.24     25.22 o 
   3  17  12      156.44      125.99     28.32 o 
   5  17  12       74.02       82.34     23.20 o 
   0  18  12      103.06      113.54     41.39 o 
   2  18  12       63.88       80.39     29.41 o 
   4  18  12       17.96       21.92     24.28 o 
   6  18  12        4.39        2.03     24.34 o 
   1  19  12     2184.95     2165.00     60.75 o 
   3  19  12     1307.39     1234.80     45.83 o 
   5  19  12      520.19      477.29     30.56 o 
   0  20  12      331.74      311.17     43.23 o 
   2  20  12      267.30      277.09     35.66 o 
   4  20  12      140.14      152.34     27.45 o 
   6  20  12       47.83       71.90     26.69 o 
   1  21  12        0.31       53.52     34.36 o 
   3  21  12        0.15       40.30     31.81 o 
   5  21  12        0.04       19.59     24.75 o 
   0  22  12     1134.74     1150.26     62.81 o 
   2  22  12      897.99      894.31     42.58 o 
   4  22  12      462.51      504.81     35.43 o 
   1  23  12       83.90      109.51     39.24 o 
   3  23  12       51.16      102.67     35.69 o 
   5  23  12       19.69       51.98     24.34 o 
   0  24  12      643.76      670.22     60.37 o 
   2  24  12      513.60      453.91     37.22 o 
   4  24  12      271.28      264.55     28.36 o 
   1  25  12     2035.60     2100.97     69.99 o 
   3  25  12     1319.57     1334.36     47.75 o 
   0  26  12      410.07      441.65     51.95 o 
   2  26  12      326.36      363.94     36.21 o 
   4  26  12      171.01      229.42     27.23 o 
   1  27  12      309.57      317.36     37.78 o 
   3  27  12      212.51      223.76     30.99 o 
   2  28  12      267.97      268.79     33.08 o 
   1  29  12       13.25       29.44     34.79 o 
   1   1  13    78927.36    80124.53   2172.46 o 
   3   1  13    39496.48    41491.65   1080.28 o 
   5   1  13    12041.74    12091.55    291.56 o 
   7   1  13     2786.74     2641.64     81.10 o 
   0   2  13      256.93      268.06     37.08 o 
   2   2  13      185.94      197.98     25.40 o 
   4   2  13      115.58       97.90     26.21 o 
   6   2  13       61.53       76.82     37.43 o 
   8   2  13       21.92       76.20     34.56 o 
   1   3  13     4932.08     4682.51    118.12 o 
   3   3  13     1941.50     1899.84     51.23 o 
   5   3  13      393.42      412.92     32.85 o 
   7   3  13       71.58      117.92     36.80 o 
   0   4  13    51725.59    54452.82   1465.89 o 
   2   4  13    35132.86    36345.00    927.82 o 
   4   4  13    13204.42    13608.39    335.31 o 
   6   4  13     3555.38     3490.08    100.89 o 
   8   4  13      797.77      771.79     46.25 o 
   1   5  13        5.76       24.83     20.62 o 
   3   5  13        0.53       17.64     20.61 o 
   5   5  13        6.21       -6.44     88.21 o 
   7   5  13        2.83      -68.83     96.82 o 
   0   6  13     2554.07     2567.16     67.82 o 
   2   6  13     1759.81     1797.67     52.34 o 
   4   6  13      768.52      795.96     29.47 o 
   6   6  13      245.29      264.87     29.82 o 
   8   6  13       51.87       80.48     31.78 o 
   1   7  13     1034.86     1022.86     32.44 o 
   3   7  13      554.69      538.83     25.99 o 
   5   7  13      210.53      217.22     23.09 o 
   7   7  13       60.40       68.67     35.17 o 
   0   8  13      122.97      168.58     31.46 o 
   2   8  13       98.74       75.82     23.31 o 
   4   8  13       70.11       74.99     23.52 o 
   6   8  13       28.23       21.67     27.10 o 
   1   9  13       26.79       24.14     23.48 o 
   3   9  13       12.84       30.66     27.07 o 
   5   9  13        0.94      -18.44     87.07 o 
   7   9  13        0.13       25.96     24.30 o 
   0  10  13    60753.92    65958.73   2012.93 o 
   2  10  13    43367.46    46102.38   1274.56 o 
   4  10  13    17445.88    17771.32    426.22 o 
   6  10  13     4852.45     4805.80    139.74 o 
   1  11  13    13544.90    13466.71    346.24 o 
   3  11  13     6729.20     6579.25    153.15 o 
   5  11  13     2074.27     2081.44     55.82 o 
   7  11  13      506.49      496.85     33.22 o 
   0  12  13    15232.89    15479.30    370.27 o 
   2  12  13    11260.57    11198.25    276.81 o 
   4  12  13     4898.81     4845.33    119.58 o 
   6  12  13     1486.84     1486.74     57.69 o 
   1  13  13      112.78       80.26     23.54 o 
   3  13  13      105.80       78.32     33.59 o 
   5  13  13       65.02       49.70     26.84 o 
   7  13  13       27.12        2.02     22.48 o 
   0  14  13      717.00      670.72     47.93 o 
   2  14  13      466.81      451.68     33.55 o 
   4  14  13      150.34      152.52     31.26 o 
   6  14  13       33.11       44.83     26.34 o 
   1  15  13    18095.85    18087.04    443.13 o 
   3  15  13    10359.42    10122.60    246.24 o 
   5  15  13     3871.63     3838.98     93.77 o 
   7  15  13     1106.73     1068.12     44.09 o 
   0  16  13      232.37      212.12     31.44 o 
   2  16  13      163.09      131.18     33.65 o 
   4  16  13       65.61       83.77     31.38 o 
   6  16  13       19.10       19.41     27.73 o 
   1  17  13      727.78      758.27     32.74 o 
   3  17  13      458.89      427.99     38.58 o 
   5  17  13      188.10      185.88     29.68 o 
   0  18  13     4629.35     4523.58    128.04 o 
   2  18  13     3486.66     3418.15     89.01 o 
   4  18  13     1606.42     1554.88     45.73 o 
   6  18  13      525.81      530.82     28.45 o 
   1  19  13     1115.78     1163.69     40.75 o 
   3  19  13      666.68      677.37     36.45 o 
   5  19  13      251.27      235.40     27.42 o 
   0  20  13      391.92      405.48     43.98 o 
   2  20  13      303.52      318.52     31.91 o 
   4  20  13      147.50      186.47     30.62 o 
   6  20  13       49.42       94.57     23.63 o 
   1  21  13     5131.76     5263.02    156.57 o 
   3  21  13     3127.66     2988.20     78.36 o 
   5  21  13     1262.77     1185.86     39.13 o 
   0  22  13     2614.50     2599.61     78.62 o 
   2  22  13     2024.88     2038.48     61.59 o 
   4  22  13     1000.63      961.40     37.05 o 
   1  23  13      306.54      307.03     36.46 o 
   3  23  13      202.02      203.59     33.98 o 
   5  23  13       91.67      130.48     29.25 o 
   0  24  13      198.54      256.30     46.18 o 
   2  24  13      162.13      176.86     35.62 o 
   4  24  13       91.09       91.86     27.33 o 
   1  25  13      107.01       83.78     38.39 o 
   3  25  13       74.13      102.87     32.36 o 
   0  26  13     1420.24     1461.96     73.97 o 
   2  26  13     1152.07     1138.50     47.30 o 
   4  26  13      635.82      635.55     31.70 o 
   1  27  13        0.50       12.22     38.59 o 
   3  27  13        0.25      -63.57    104.94 o 
   0  28  13       54.90       22.82     92.21 o 
   2  28  13       45.14       67.16     35.53 o 
   1  29  13      999.70     1051.10     47.06 o 
   2   0  14    86470.36    88689.39   3023.30 o 
   4   0  14    34246.43    33137.36   1013.05 o 
   6   0  14     9552.99     9463.62    395.14 o 
   1   1  14    16630.15    16267.49    407.06 o 
   3   1  14     8469.30     8804.10    206.31 o 
   5   1  14     2661.87     2568.52     73.48 o 
   7   1  14      644.71      640.34     42.15 o 
   0   2  14   180453.97   186887.31   7434.36 o 
   2   2  14   124648.05   127713.14   4151.39 o 
   4   2  14    48449.69    51145.12   1437.75 o 
   6   2  14    13157.05    13459.07    332.73 o 
   8   2  14     2866.55     3005.87     89.52 o 
   1   3  14     6899.16     6775.21    166.78 o 
   3   3  14     4219.78     4224.28    124.55 o 
   5   3  14     1695.21     1714.80     49.69 o 
   7   3  14      481.40      465.59     46.87 o 
   0   4  14    44783.61    47013.75   1287.97 o 
   2   4  14    31736.06    31816.71    840.45 o 
   4   4  14    13163.78    13569.21    326.56 o 
   6   4  14     3795.18     3818.18     99.57 o 
   8   4  14      848.83      928.52     48.35 o 
   1   5  14     1758.67     1659.21     46.22 o 
   3   5  14     1461.55     1394.62     42.54 o 
   5   5  14      798.63      822.85     30.93 o 
   7   5  14      255.33      191.28     36.46 o 
   0   6  14     5091.68     5113.41    123.80 o 
   2   6  14     3175.29     3115.21     75.96 o 
   4   6  14      833.65      870.11     32.53 o 
   6   6  14      137.62      151.28     32.57 o 
   8   6  14       22.83       54.50     32.20 o 
   1   7  14    64908.06    67348.07   1779.94 o 
   3   7  14    35308.77    36268.48    933.45 o 
   5   7  14    12069.21    12677.15    301.35 o 
   7   7  14     3030.73     3101.46     96.75 o 
   0   8  14     1327.08     1319.69     47.68 o 
   2   8  14     1030.45      997.64     37.83 o 
   4   8  14      482.73      479.63     27.27 o 
   6   8  14      152.89      126.19     28.33 o 
   1   9  14    48894.25    51723.98   1428.75 o 
   3   9  14    27129.79    27509.98    719.81 o 
   5   9  14     9533.27     9706.18    245.17 o 
   7   9  14     2446.26     2622.59     68.80 o 
   0  10  14      288.98      275.72     37.08 o 
   2  10  14      215.58      236.27     29.84 o 
   4  10  14      109.65       76.58     30.57 o 
   6  10  14       38.00       26.42     26.16 o 
   1  11  14    34620.96    35285.28    982.10 o 
   3  11  14    19589.65    19402.46    488.35 o 
   5  11  14     7105.11     7227.42    174.05 o 
   7  11  14     1890.97     1918.64     58.03 o 
   0  12  14    24586.53    24537.13    657.12 o 
   2  12  14    18226.08    18087.72    429.90 o 
   4  12  14     8083.12     7998.90    204.98 o 
   6  12  14     2507.04     2606.97     68.01 o 
   1  13  14    45413.66    46991.03   1234.00 o 
   3  13  14    25540.80    25442.16    685.73 o 
   5  13  14     9253.35     9169.28    217.65 o 
   7  13  14     2511.10     2504.46     67.00 o 
   0  14  14     8086.94     7897.91    194.29 o 
   2  14  14     6332.86     6134.76    144.15 o 
   4  14  14     3165.05     3152.08     82.41 o 
   6  14  14     1091.80     1156.78     42.94 o 
   1  15  14     1023.06     1071.28     38.98 o 
   3  15  14      660.36      625.90     39.75 o 
   5  15  14      285.23      265.33     28.94 o 
   7  15  14       84.43      109.44     27.15 o 
   0  16  14    14006.82    13704.36    332.89 o 
   2  16  14    10841.49    10677.26    261.73 o 
   4  16  14     5255.09     5219.74    126.88 o 
   6  16  14     1769.99     1786.08     53.86 o 
   1  17  14     2095.15     2010.92     53.41 o 
   3  17  14     1169.24     1168.09     53.25 o 
   5  17  14      424.14      493.41     32.27 o 
   0  18  14    18997.69    18814.39    542.76 o 
   2  18  14    14634.72    14486.89    348.13 o 
   4  18  14     7031.47     7079.92    169.34 o 
   6  18  14     2362.61     2297.96     65.19 o 
   1  19  14       37.26       39.99     27.79 o 
   3  19  14       18.25       -7.20    111.78 o 
   5  19  14        5.80       10.50     22.90 o 
   0  20  14     2118.46     2172.27     71.53 o 
   2  20  14     1673.70     1652.86     49.96 o 
   4  20  14      845.78      825.35     36.69 o 
   6  20  14      295.37      288.06     25.30 o 
   1  21  14     1416.41     1432.41     48.81 o 
   3  21  14      902.62      891.32     38.95 o 
   5  21  14      386.69      407.12     28.34 o 
   0  22  14     1894.44     1967.56     80.42 o 
   2  22  14     1504.48     1528.73     53.42 o 
   4  22  14      781.17      760.75     36.97 o 
   1  23  14     2768.94     2774.62     88.42 o 
   3  23  14     1788.93     1725.18     55.17 o 
   5  23  14      786.04      767.15     38.43 o 
   0  24  14     1489.39     1523.13     85.25 o 
   2  24  14     1196.60     1197.51     51.68 o 
   4  24  14      643.95      581.38     31.59 o 
   1  25  14     1217.59     1230.85     60.83 o 
   3  25  14      805.63      745.02     42.69 o 
   0  26  14      394.98      422.41     48.72 o 
   2  26  14      314.69      317.41     34.88 o 
   4  26  14      164.70      199.96     26.48 o 
   1  27  14     3343.21     3525.27     96.95 o 
   3  27  14     2213.94     2119.77     64.97 o 
   0  28  14      278.93      284.48     90.20 o 
   2  28  14      228.10      239.73     32.74 o 
   1  29  14     1445.30     1478.20     55.10 o 
   0  30  14       21.98        4.06     44.79 o 
   1   1  15    27288.90    27137.16    712.87 o 
   3   1  15    15057.81    15215.75    389.00 o 
   5   1  15     5230.62     5287.07    128.12 o 
   7   1  15     1272.99     1283.22     52.11 o 
   0   2  15     9377.99     9358.49    223.44 o 
   2   2  15     6363.05     6269.63    154.34 o 
   4   2  15     2114.75     2088.34     53.44 o 
   6   2  15      470.58      457.46     41.64 o 
   8   2  15      103.93      142.91     34.71 o 
   1   3  15    30595.63    30350.99    809.03 o 
   3   3  15    16911.49    17217.79    414.81 o 
   5   3  15     5979.94     6120.29    149.96 o 
   7   3  15     1548.53     1598.49     63.16 o 
   0   4  15    13900.96    13418.00    327.07 o 
   2   4  15     9956.08     9363.36    221.82 o 
   4   4  15     4331.41     4320.04    116.35 o 
   6   4  15     1330.23     1342.28     57.68 o 
   8   4  15      303.13      404.35     36.52 o 
   1   5  15    48042.24    50108.25   1325.69 o 
   3   5  15    25689.20    25219.48    609.67 o 
   5   5  15     8751.54     8813.59    249.03 o 
   7   5  15     2284.86     2185.04     93.87 o 
   0   6  15    81323.06    82775.62   2484.87 o 
   2   6  15    58238.33    59885.04   1728.61 o 
   4   6  15    24205.62    24483.32    645.55 o 
   6   6  15     7062.98     7411.83    180.83 o 
   1   7  15     2842.93     2757.82     67.12 o 
   3   7  15     1606.50     1600.39     43.04 o 
   5   7  15      613.46      619.93     34.76 o 
   7   7  15      174.88      151.15     31.98 o 
   0   8  15    91761.91    94237.63   3530.51 o 
   2   8  15    66500.31    68980.58   1987.81 o 
   4   8  15    28039.26    29016.99    762.51 o 
   6   8  15     8234.86     8464.46    270.15 o 
   1   9  15    13555.83    13284.33    319.72 o 
   3   9  15     7227.00     7108.64    176.88 o 
   5   9  15     2390.17     2462.45     63.56 o 
   7   9  15      625.80      645.51     31.70 o 
   0  10  15    47826.88    50188.48   1536.55 o 
   2  10  15    35160.78    35308.27    925.26 o 
   4  10  15    15158.96    15489.90    376.60 o 
   6  10  15     4478.75     4647.69    120.77 o 
   1  11  15     2197.08     2117.66     55.46 o 
   3  11  15     1388.73     1387.67     45.49 o 
   5  11  15      573.19      654.97     31.42 o 
   7  11  15      177.86      205.32     32.25 o 
   0  12  15     1793.79     1748.63     57.67 o 
   2  12  15     1439.65     1409.25     46.26 o 
   4  12  15      732.03      720.72     35.07 o 
   6  12  15      231.58      260.94     25.30 o 
   1  13  15        5.63       11.70     26.96 o 
   3  13  15       22.18        3.69     30.53 o 
   5  13  15       24.16       15.11     27.34 o 
   7  13  15        9.91       22.96     27.00 o 
   0  14  15        6.90        4.25     36.26 o 
   2  14  15       12.64      -17.84    110.91 o 
   4  14  15       17.46       -5.85    105.48 o 
   6  14  15        9.69        7.53     27.24 o 
   1  15  15     3013.23     2963.31     83.57 o 
   3  15  15     1892.53     1885.54     62.24 o 
   5  15  15      768.68      760.50     34.32 o 
   0  16  15     2064.98     2092.87     59.14 o 
   2  16  15     1603.88     1557.43     50.68 o 
   4  16  15      794.86      820.37     41.31 o 
   6  16  15      292.06      231.73     32.68 o 
   1  17  15    10453.65    10149.95    241.18 o 
   3  17  15     6355.71     6285.82    169.62 o 
   5  17  15     2548.68     2494.77     71.08 o 
   0  18  15      167.11      170.32     45.69 o 
   2  18  15      124.50      136.75     26.04 o 
   4  18  15       53.24       49.78     32.25 o 
   6  18  15       13.22        6.03     31.12 o 
   1  19  15    19286.13    19445.40    494.33 o 
   3  19  15    11801.80    11319.83    276.94 o 
   5  19  15     4830.87     4707.98    134.25 o 
   0  20  15     3524.60     3477.80    117.43 o 
   2  20  15     2771.07     2676.39     71.96 o 
   4  20  15     1409.62     1416.50     46.31 o 
   1  21  15     8499.15     8452.66    226.02 o 
   3  21  15     5306.32     5137.04    133.45 o 
   5  21  15     2228.14     2202.56     70.54 o 
   0  22  15     1929.17     1994.06     75.80 o 
   2  22  15     1558.45     1583.51     57.49 o 
   4  22  15      849.14      830.03     38.22 o 
   1  23  15        0.06       -5.22    111.09 o 
   3  23  15        0.03      -11.80    112.70 o 
   5  23  15        0.02       11.32     22.74 o 
   0  24  15      988.37      961.89     60.98 o 
   2  24  15      802.47      847.61     41.85 o 
   4  24  15      441.50      432.16     34.53 o 
   1  25  15      331.78      325.62     33.73 o 
   3  25  15      216.27      200.22     32.91 o 
   0  26  15      220.90      279.04     45.54 o 
   2  26  15      178.44      246.64     36.20 o 
   1  27  15       21.22       -5.95     98.83 o 
   3  27  15       12.74      -26.36    127.03 o 
   0  28  15      199.03      229.99     49.68 o 
   2  28  15      161.52      143.75     34.49 o 
   1  29  15       95.35       73.00     35.03 o 
   2   0  16    22818.45    22527.80    582.89 o 
   4   0  16     8398.71     8667.17    289.43 o 
   6   0  16     2167.55     2346.90     83.18 o 
   1   1  16     1711.99     1692.77     51.75 o 
   3   1  16      785.05      794.97     34.31 o 
   5   1  16      211.93      177.69     33.62 o 
   7   1  16       43.66       44.96     37.04 o 
   0   2  16     6226.45     6019.73    199.96 o 
   2   2  16     4223.83     4069.84     96.25 o 
   4   2  16     1563.41     1558.90     43.17 o 
   6   2  16      410.95      448.33     39.76 o 
   1   3  16     1987.24     2035.84     57.92 o 
   3   3  16      847.41      841.07     36.19 o 
   5   3  16      209.28      190.96     25.42 o 
   7   3  16       38.30       26.60     35.33 o 
   0   4  16      795.57      856.00     38.17 o 
   2   4  16      553.83      547.39     28.07 o 
   4   4  16      196.87      207.40     23.32 o 
   6   4  16       46.70       81.32     34.53 o 
   1   5  16     1014.61     1102.74     37.14 o 
   3   5  16      424.77      405.75     27.95 o 
   5   5  16      107.61      138.45     28.77 o 
   7   5  16       21.21       30.19     35.05 o 
   0   6  16     1971.34     2028.92     73.73 o 
   2   6  16     1338.82     1360.41     49.30 o 
   4   6  16      476.54      444.72     28.91 o 
   6   6  16      116.41      103.04     30.38 o 
   1   7  16     1737.04     1762.13     47.97 o 
   3   7  16      836.13      856.46     33.90 o 
   5   7  16      257.77      245.54     25.99 o 
   7   7  16       65.05       99.09     39.14 o 
   0   8  16     4302.87     4219.75    105.25 o 
   2   8  16     2976.25     2953.31     87.09 o 
   4   8  16     1123.55     1107.09     39.06 o 
   6   8  16      294.38      308.34     32.45 o 
   1   9  16     1611.29     1500.74     44.08 o 
   3   9  16      845.52      831.88     34.15 o 
   5   9  16      266.10      279.06     25.94 o 
   7   9  16       61.68       80.93     29.11 o 
   0  10  16      473.60      475.62     38.67 o 
   2  10  16      333.98      328.79     26.69 o 
   4  10  16      138.53      136.75     30.03 o 
   6  10  16       40.44       44.81     27.51 o 
   1  11  16     5987.39     5717.56    138.73 o 
   3  11  16     3200.78     3194.68     82.22 o 
   5  11  16     1078.71     1111.04     39.80 o 
   7  11  16      276.32      376.41     27.90 o 
   0  12  16      249.21      274.00     41.68 o 
   2  12  16      170.05      196.88     29.48 o 
   4  12  16       56.38       45.69     28.90 o 
   6  12  16       12.05       21.04     29.09 o 
   1  13  16      327.98      347.24     28.80 o 
   3  13  16      187.17      204.86     33.45 o 
   5  13  16       71.47       95.63     26.26 o 
   7  13  16       19.82       58.70     26.44 o 
   0  14  16      408.98      399.45     39.20 o 
   2  14  16      320.50      321.37     32.87 o 
   4  14  16      163.98      161.25     39.67 o 
   6  14  16       60.82       90.64     23.08 o 
   1  15  16       41.38       56.14     23.12 o 
   3  15  16       20.62       25.37     31.48 o 
   5  15  16        5.84       49.44     28.03 o 
   0  16  16      226.05      172.91     51.77 o 
   2  16  16      175.49      199.86     32.12 o 
   4  16  16       86.25       67.66     34.62 o 
   6  16  16       30.45       73.31     23.67 o 
   1  17  16      210.49      247.75     31.59 o 
   3  17  16      119.53       82.51     39.69 o 
   5  17  16       44.10       62.36     29.37 o 
   0  18  16       31.80       18.67     36.69 o 
   2  18  16       25.26       75.65     35.50 o 
   4  18  16       13.74       58.52     30.30 o 
   6  18  16        5.50       -1.59     99.84 o 
   1  19  16      296.62      215.60     27.32 o 
   3  19  16      179.13      215.63     36.16 o 
   5  19  16       72.51       63.23     28.82 o 
   0  20  16       65.63       56.04     55.54 o 
   2  20  16       48.45       53.46     28.83 o 
   4  20  16       20.86       29.00     24.94 o 
   1  21  16       84.63       94.09     30.84 o 
   3  21  16       50.28       62.42     27.98 o 
   5  21  16       20.14       21.01     24.89 o 
   0  22  16        0.61       44.83     44.68 o 
   2  22  16        0.44       13.16     27.41 o 
   4  22  16        0.21      -22.14    104.50 o 
   1  23  16       54.67       64.67     28.97 o 
   3  23  16       32.93       29.67     28.74 o 
   0  24  16      132.57      157.41     45.09 o 
   2  24  16      104.17      104.24     32.66 o 
   4  24  16       52.04      118.25     27.32 o 
   1  25  16      219.64      207.56     34.08 o 
   3  25  16      144.70      174.37     32.36 o 
   0  26  16       33.16      -48.83    105.64 o 
   2  26  16       26.13       59.71     34.45 o 
   1  27  16      153.17      136.20     31.66 o 
   3  27  16      100.53      118.31     31.12 o 
   0  28  16       43.53       32.94     50.30 o 
   2  28  16       35.75       73.87     34.13 o 
   1  29  16       34.09       74.26     37.11 o 
   1   1  17    17375.12    17511.35    446.19 o 
   3   1  17     9713.64     9597.82    256.38 o 
   5   1  17     3581.14     3443.92     83.74 o 
   7   1  17      944.14      877.62     47.54 o 
   0   2  17     5053.83     4938.27    158.71 o 
   2   2  17     3421.68     3422.21     86.25 o 
   4   2  17     1222.61     1204.79     36.99 o 
   6   2  17      330.00      285.50     41.61 o 
   1   3  17    14619.22    14626.71    344.78 o 
   3   3  17     8293.08     8151.96    188.31 o 
   5   3  17     3096.96     3051.70     96.46 o 
   7   3  17      840.98      711.07     67.87 o 
   0   4  17    23989.14    23662.80    644.73 o 
   2   4  17    17472.63    17425.88    408.45 o 
   4   4  17     7272.19     7213.03    180.92 o 
   6   4  17     2029.27     1976.21     66.58 o 
   1   5  17    68302.53    72125.05   2077.31 o 
   3   5  17    36297.42    36639.66    965.06 o 
   5   5  17    12115.15    12250.80    359.08 o 
   7   5  17     3094.70     2953.29     98.27 o 
   0   6  17    30332.89    30919.80    874.92 o 
   2   6  17    22569.31    22408.62    604.84 o 
   4   6  17     9952.11     9869.95    251.41 o 
   6   6  17     3016.05     3005.52     94.85 o 
   1   7  17    12078.25    11973.20    285.26 o 
   3   7  17     6481.83     6449.48    151.27 o 
   5   7  17     2152.80     2203.14     58.22 o 
   7   7  17      539.98      531.40     34.53 o 
   0   8  17    12895.57    12737.32    306.73 o 
   2   8  17     9974.07     9840.78    229.88 o 
   4   8  17     4827.46     4756.00    120.35 o 
   6   8  17     1610.38     1601.29     60.46 o 
   1   9  17    18747.36    18618.54    484.56 o 
   3   9  17    10038.06     9993.35    251.47 o 
   5   9  17     3456.42     3569.53     95.10 o 
   7   9  17      929.45     1043.95     41.14 o 
   0  10  17    16882.29    16917.35    461.25 o 
   2  10  17    12825.65    12740.57    304.75 o 
   4  10  17     5966.14     5811.82    154.59 o 
   6  10  17     1916.63     1912.56     73.67 o 
   1  11  17     7988.12     7879.55    189.46 o 
   3  11  17     4511.84     4410.06    107.23 o 
   5  11  17     1656.89     1687.90     61.68 o 
   7  11  17      452.52      439.82     30.22 o 
   0  12  17      759.89      750.63     42.19 o 
   2  12  17      634.65      645.43     33.23 o 
   4  12  17      356.63      363.14     34.84 o 
   6  12  17      124.25      125.83     23.39 o 
   1  13  17     4788.09     4790.49    120.18 o 
   3  13  17     2790.29     2789.44     75.56 o 
   5  13  17     1038.34     1079.84     39.31 o 
   7  13  17      271.22      278.68     30.06 o 
   0  14  17     2191.16     2204.60     72.74 o 
   2  14  17     1695.12     1664.51     57.27 o 
   4  14  17      819.78      822.00     41.43 o 
   6  14  17      265.92      262.27     24.97 o 
   1  15  17     8785.52     8742.35    214.38 o 
   3  15  17     5196.87     5124.53    124.58 o 
   5  15  17     1989.46     2008.15     60.41 o 
   0  16  17    18241.28    18168.65    506.33 o 
   2  16  17    13844.90    13473.84    318.56 o 
   4  16  17     6481.69     6301.11    153.89 o 
   6  16  17     2147.74     2094.98     64.55 o 
   1  17  17     1703.97     1660.30     49.17 o 
   3  17  17     1102.09     1062.96     49.33 o 
   5  17  17      478.41      493.05     35.03 o 
   0  18  17     1035.22     1048.89     43.85 o 
   2  18  17      794.17      744.86     45.82 o 
   4  18  17      383.00      365.43     34.00 o 
   6  18  17      131.13      142.94     25.69 o 
   1  19  17     3274.81     3231.97     82.48 o 
   3  19  17     2109.94     2078.92     70.21 o 
   5  19  17      938.62      917.52     38.92 o 
   0  20  17     3165.31     2844.86    110.40 o 
   2  20  17     2488.09     2388.60     63.18 o 
   4  20  17     1266.89     1219.73     40.91 o 
   1  21  17     2702.24     2673.10     71.10 o 
   3  21  17     1740.82     1674.34     52.00 o 
   5  21  17      775.66      742.25     36.11 o 
   0  22  17     2476.71     2520.02     91.74 o 
   2  22  17     1976.73     1950.75     57.14 o 
   4  22  17     1040.03      985.33     39.93 o 
   1  23  17      133.80      104.51     28.99 o 
   3  23  17       85.88       53.29     31.22 o 
   0  24  17     3059.81     3117.21    104.74 o 
   2  24  17     2453.49     2316.28     70.02 o 
   4  24  17     1300.74     1223.24     54.37 o 
   1  25  17        0.65       90.11     34.85 o 
   3  25  17        0.19       21.82     30.02 o 
   0  26  17      806.56      843.40     51.35 o 
   2  26  17      650.26      589.82     36.44 o 
   1  27  17      483.20      452.98     31.91 o 
   0  28  17        6.72       54.11     44.33 o 
   2  28  17        5.54       23.08     28.69 o 
   2   0  18    16726.12    16332.86    452.49 o 
   4   0  18     8318.03     8447.16    338.58 o 
   6   0  18     2801.74     2891.23     97.34 o 
   1   1  18    37662.52    38732.25   1084.53 o 
   3   1  18    19583.37    19483.25    479.41 o 
   5   1  18     6354.16     6252.69    148.22 o 
   7   1  18     1592.51     1558.55     85.09 o 
   0   2  18    54986.79    57382.46   2345.21 o 
   2   2  18    40973.23    42398.74   1175.11 o 
   4   2  18    18243.24    18496.88    465.09 o 
   6   2  18     5570.34     5500.29    177.90 o 
   1   3  18    63680.47    66598.14   2025.77 o 
   3   3  18    33976.42    35430.20   1046.01 o 
   5   3  18    11481.34    11903.67    278.88 o 
   7   3  18     2940.89     2865.02    133.11 o 
   0   4  18    23021.94    23462.69    650.14 o 
   2   4  18    17150.64    17066.40    420.31 o 
   4   4  18     7617.76     7598.16    175.40 o 
   6   4  18     2279.27     2225.48     82.97 o 
   1   5  18    24801.55    24809.50    606.76 o 
   3   5  18    13998.88    14030.38    354.85 o 
   5   5  18     5103.48     5201.40    147.92 o 
   7   5  18     1341.19     1299.05     80.49 o 
   0   6  18      622.89      609.98     42.34 o 
   2   6  18      504.47      529.92     30.10 o 
   4   6  18      271.43      250.23     27.65 o 
   6   6  18       87.06      158.22     27.40 o 
   1   7  18    44033.05    44687.45   1216.23 o 
   3   7  18    24904.24    24645.31    637.20 o 
   5   7  18     9034.00     9111.83    253.61 o 
   7   7  18     2385.35     2408.27     83.19 o 
   0   8  18    22989.20    22408.48    645.58 o 
   2   8  18    16588.85    15830.39    377.79 o 
   4   8  18     6878.03     6832.20    186.01 o 
   6   8  18     2005.92     1970.15     64.17 o 
   1   9  18    15322.96    14684.24    348.63 o 
   3   9  18     9332.00     9130.44    221.77 o 
   5   9  18     3714.38     3722.43     99.66 o 
   7   9  18     1054.91     1126.71     41.73 o 
   0  10  18     2784.46     2771.67     75.04 o 
   2  10  18     1969.70     2003.04     56.91 o 
   4  10  18      796.59      791.09     36.71 o 
   6  10  18      240.31      254.32     24.70 o 
   1  11  18    12300.44    11966.04    305.00 o 
   3  11  18     7600.54     7509.51    187.40 o 
   5  11  18     3101.02     3089.86     82.84 o 
   7  11  18      928.45      959.27     56.69 o 
   0  12  18    23483.49    23164.59    658.93 o 
   2  12  18    17653.96    17260.32    411.05 o 
   4  12  18     7986.74     8044.99    190.06 o 
   6  12  18     2520.27     2636.63     71.74 o 
   1  13  18    27722.16    27355.16    713.57 o 
   3  13  18    16292.02    15901.68    400.16 o 
   5  13  18     6281.94     6134.28    150.04 o 
   0  14  18    17693.21    17376.75    430.29 o 
   2  14  18    13621.05    13573.16    363.68 o 
   4  14  18     6539.03     6501.21    155.39 o 
   6  14  18     2201.65     2242.94     61.87 o 
   1  15  18      660.71      668.63     34.08 o 
   3  15  18      403.86      374.91     35.59 o 
   5  15  18      157.97      199.04     28.91 o 
   0  16  18    15411.59    15301.22    439.64 o 
   2  16  18    12013.44    11749.14    324.53 o 
   4  16  18     5947.75     5946.86    150.21 o 
   6  16  18     2064.99     2079.65     75.27 o 
   1  17  18     1844.12     1803.56     51.90 o 
   3  17  18     1132.58     1156.83     46.97 o 
   5  17  18      477.26      548.64     33.57 o 
   0  18  18    10196.71    10148.61    251.17 o 
   2  18  18     8021.21     7914.20    208.03 o 
   4  18  18     4053.50     3926.80    120.06 o 
   6  18  18     1428.21     1434.33     50.52 o 
   1  19  18        0.89        3.57     25.48 o 
   3  19  18        0.09      -20.68    116.71 o 
   5  19  18        0.02       15.62     29.02 o 
   0  20  18      432.00      433.21     46.67 o 
   2  20  18      356.89      334.61     28.64 o 
   4  20  18      196.60      178.51     35.62 o 
   1  21  18     1481.68     1467.09     47.38 o 
   3  21  18      933.50      914.44     35.38 o 
   5  21  18      391.99      405.00     26.36 o 
   0  22  18     2125.12     2127.64     95.66 o 
   2  22  18     1707.66     1673.80     64.50 o 
   4  22  18      910.47      852.46     38.36 o 
   1  23  18     2822.12     2781.62     88.59 o 
   3  23  18     1820.04     1731.63     53.93 o 
   0  24  18     3472.16     3550.62    121.87 o 
   2  24  18     2799.15     2752.40     95.29 o 
   4  24  18     1512.19     1489.89     51.75 o 
   1  25  18     1012.70     1033.09     46.27 o 
   3  25  18      679.52      678.60     36.27 o 
   0  26  18       10.03       18.64     42.34 o 
   2  26  18        8.36       -7.52    101.89 o 
   1  27  18     1788.61     1817.07     57.52 o 
   0  28  18      376.62      358.13     46.82 o 
   1   1  19    26933.40    26597.53    752.04 o 
   3   1  19    15048.90    14827.79    378.86 o 
   5   1  19     5465.15     5582.60    129.77 o 
   7   1  19     1484.27     1499.33    105.21 o 
   0   2  19     2919.13     2779.29     79.60 o 
   2   2  19     2179.40     2190.08     62.83 o 
   4   2  19      956.19      952.37     39.29 o 
   6   2  19      284.82      314.77     37.60 o 
   1   3  19     2565.75     2445.77     82.23 o 
   3   3  19     1583.21     1536.40     50.99 o 
   5   3  19      649.63      691.03     33.65 o 
   7   3  19      181.72      212.39     35.65 o 
   0   4  19    25479.18    24271.65    732.98 o 
   2   4  19    18684.24    18345.91    451.36 o 
   4   4  19     7915.15     7882.89    190.12 o 
   6   4  19     2306.19     2333.36     79.07 o 
   1   5  19     9285.77     9058.19    233.45 o 
   3   5  19     5099.34     4935.24    123.86 o 
   5   5  19     1757.23     1765.59     58.70 o 
   7   5  19      442.57      468.81     37.63 o 
   0   6  19     3258.72     3173.73     91.15 o 
   2   6  19     2554.30     2436.14     63.52 o 
   4   6  19     1241.78     1320.44     39.19 o 
   6   6  19      397.78      465.31     31.03 o 
   1   7  19     4012.32     3981.48    110.07 o 
   3   7  19     2180.12     2118.15     61.40 o 
   5   7  19      733.38      741.18     29.99 o 
   7   7  19      185.04      186.62     37.16 o 
   0   8  19       12.74       17.76     40.80 o 
   2   8  19       27.17       16.12     27.15 o 
   4   8  19       43.91       69.53     25.89 o 
   6   8  19       25.21       46.08     22.09 o 
   1   9  19     1258.32     1255.82     45.19 o 
   3   9  19      692.45      691.97     31.86 o 
   5   9  19      246.74      248.18     24.96 o 
   7   9  19       63.32       87.42     25.44 o 
   0  10  19    10063.49     9772.54    264.14 o 
   2  10  19     7713.82     7556.65    192.23 o 
   4  10  19     3668.24     3713.04     94.99 o 
   6  10  19     1220.73     1329.54     41.44 o 
   1  11  19     1414.74     1345.19     42.01 o 
   3  11  19      828.05      858.56     37.50 o 
   5  11  19      311.62      321.73     34.05 o 
   7  11  19       80.17      150.67     29.64 o 
   0  12  19     5846.47     5819.58    187.33 o 
   2  12  19     4513.43     4326.65    131.12 o 
   4  12  19     2191.44     2211.91     66.87 o 
   6  12  19      746.91      749.75     32.44 o 
   1  13  19     9615.04     9267.10    241.38 o 
   3  13  19     5644.06     5604.46    136.80 o 
   5  13  19     2163.59     2313.87     65.47 o 
   0  14  19     2249.83     2211.29     67.60 o 
   2  14  19     1732.68     1622.11     52.23 o 
   4  14  19      833.84      784.10     41.36 o 
   6  14  19      275.77      287.94     28.78 o 
   1  15  19    13548.76    13117.61    362.04 o 
   3  15  19     8129.41     7999.83    193.23 o 
   5  15  19     3233.67     3326.60     86.34 o 
   0  16  19     3098.65     3089.48     88.91 o 
   2  16  19     2353.58     2305.15     73.83 o 
   4  16  19     1095.59     1065.24     45.80 o 
   6  16  19      349.63      348.38     26.95 o 
   1  17  19      466.00      437.67     27.73 o 
   3  17  19      310.56      307.14     39.21 o 
   5  17  19      139.96      174.39     34.42 o 
   0  18  19       66.20       51.91     30.95 o 
   2  18  19       54.61       86.93     32.46 o 
   4  18  19       31.77       91.28     33.66 o 
   1  19  19        2.10       -9.17    104.21 o 
   3  19  19        2.77       11.32     37.38 o 
   5  19  19        2.39       40.14     30.54 o 
   0  20  19      909.62      894.84     40.97 o 
   2  20  19      719.11      779.80     47.61 o 
   4  20  19      368.80      390.60     37.01 o 
   1  21  19      337.76      350.55     30.31 o 
   3  21  19      223.41      237.86     28.16 o 
   5  21  19      104.01       95.78     24.86 o 
   0  22  19      332.81      256.69     48.82 o 
   2  22  19      264.03      213.79     31.57 o 
   4  22  19      134.18      124.86     25.43 o 
   1  23  19       13.03       39.59     30.45 o 
   3  23  19        9.39       22.28     27.98 o 
   0  24  19     2069.70     2185.59     76.04 o 
   2  24  19     1665.92     1597.10     74.53 o 
   1  25  19      157.43      138.51     29.97 o 
   3  25  19      103.39       52.13     34.54 o 
   0  26  19     1403.04     1370.87     76.57 o 
   2  26  19     1144.13     1108.25     46.70 o 
   1  27  19       59.68       95.36     29.39 o 
   0  28  19       49.24       50.37     40.54 o 
   2   0  20    36415.08    38297.77   1489.45 o 
   6   0  20     4519.92     4435.00    128.50 o 
   1   1  20      960.40      950.17     40.09 o 
   3   1  20      559.87      532.81     33.46 o 
   5   1  20      215.76      213.93     23.41 o 
   7   1  20       67.29       73.04     34.11 o 
   0   2  20    16003.00    16125.32    540.51 o 
   2   2  20    11664.24    11813.76    341.75 o 
   4   2  20     4971.23     5148.92    124.76 o 
   6   2  20     1480.90     1470.23     56.93 o 
   1   3  20     1694.84     1680.30     50.18 o 
   3   3  20     1045.64      967.98     43.11 o 
   5   3  20      430.22      472.63     32.71 o 
   7   3  20      142.22      152.00     34.88 o 
   0   4  20     1020.64      949.04     46.61 o 
   2   4  20      705.21      687.48     32.10 o 
   4   4  20      259.63      282.02     27.54 o 
   6   4  20       73.00       70.65     27.13 o 
   1   5  20      402.62      371.11     33.04 o 
   3   5  20      167.36      163.71     30.20 o 
   5   5  20       40.48       28.40     22.27 o 
   7   5  20        7.34       50.09     36.88 o 
   0   6  20     4730.29     4614.41    117.65 o 
   2   6  20     3356.04     3218.20     87.08 o 
   4   6  20     1335.36     1346.90     40.17 o 
   6   6  20      381.42      430.36     27.14 o 
   1   7  20     1450.23     1445.25     47.64 o 
   3   7  20      746.98      773.32     36.35 o 
   5   7  20      257.70      303.65     29.98 o 
   7   7  20       75.67      141.82     28.46 o 
   0   8  20        0.33        6.89     37.38 o 
   2   8  20        0.16      -18.63    100.05 o 
   4   8  20        1.60       17.04     25.71 o 
   6   8  20        2.43        4.39     22.50 o 
   1   9  20     1964.23     1952.56     53.64 o 
   3   9  20     1125.63     1095.67     40.38 o 
   5   9  20      403.94      367.82     28.62 o 
   7   9  20      103.35      139.50     24.81 o 
   0  10  20     1479.16     1474.00     60.68 o 
   2  10  20     1108.16     1089.18     39.46 o 
   4  10  20      502.61      528.57     35.13 o 
   6  10  20      171.53      184.77     23.78 o 
   1  11  20    12974.63    12999.04    337.96 o 
   3  11  20     7502.38     7306.72    196.20 o 
   5  11  20     2842.72     2778.41     96.17 o 
   0  12  20       70.69       55.19     38.79 o 
   2  12  20       60.21       80.11     29.35 o 
   4  12  20       36.93       62.80     30.22 o 
   6  12  20       15.16        1.84     24.59 o 
   1  13  20     6530.83     6428.78    153.97 o 
   3  13  20     3902.63     3907.19     96.99 o 
   5  13  20     1556.19     1512.23     47.51 o 
   0  14  20     3374.48     3191.65     98.57 o 
   2  14  20     2634.07     2529.79     68.98 o 
   4  14  20     1326.21     1287.34     47.19 o 
   6  14  20      484.10      468.82     28.68 o 
   1  15  20        0.01       37.41     29.17 o 
   3  15  20        0.30      -41.97    112.26 o 
   5  15  20        0.37      -15.24     99.79 o 
   0  16  20     1663.48     1698.19     68.84 o 
   2  16  20     1306.74     1280.23     48.19 o 
   4  16  20      664.30      640.51     39.61 o 
   6  16  20      242.96      223.91     28.22 o 
   1  17  20     1205.18     1163.80     37.68 o 
   3  17  20      731.93      762.04     44.57 o 
   5  17  20      306.03      296.22     33.72 o 
   0  18  20       12.71       39.43     43.90 o 
   2  18  20        9.50       14.63     34.88 o 
   4  18  20        3.74       18.47     31.25 o 
   1  19  20       32.79       48.23     30.71 o 
   3  19  20       20.43       48.07     33.13 o 
   5  19  20        8.89        4.20     33.98 o 
   0  20  20        0.15      -13.29     96.44 o 
   2  20  20        0.12        1.78     37.57 o 
   4  20  20        0.22       31.33     36.96 o 
   1  21  20      535.78      505.94     31.71 o 
   3  21  20      345.37      276.04     41.83 o 
   0  22  20      271.53      153.17     62.08 o 
   2  22  20      219.10      228.54     32.48 o 
   4  22  20      119.57      143.93     25.29 o 
   1  23  20       48.23       96.93     34.97 o 
   3  23  20       31.36       51.91     29.31 o 
   0  24  20      369.64      260.64     60.79 o 
   2  24  20      305.42      271.82     39.50 o 
   1  25  20      519.77      525.61     38.06 o 
   3  25  20      349.94      314.88     36.62 o 
   0  26  20        2.38       56.21     41.54 o 
   2  26  20        2.18       17.35     32.58 o 
   1  27  20      771.74      805.01     34.72 o 
   1   1  21    36362.77    37049.78   1048.94 o 
   3   1  21    20925.37    20479.38    573.92 o 
   5   1  21     7674.45     7648.79    180.47 o 
   7   1  21     2071.41     2080.64     67.80 o 
   0   2  21       32.84        0.57     44.81 o 
   2   2  21       12.39       53.16     30.87 o 
   4   2  21        0.05       -7.42     93.74 o 
   6   2  21        1.47       15.37     31.31 o 
   1   3  21    11087.22    10973.46    285.86 o 
   3   3  21     6728.63     6613.90    177.83 o 
   5   3  21     2642.08     2624.97     66.16 o 
   7   3  21      749.87      674.92     52.24 o 
   0   4  21    17858.02    17659.43    499.74 o 
   2   4  21    13513.00    13329.28    342.70 o 
   4   4  21     6274.93     6333.44    150.59 o 
   6   4  21     2025.66     2052.22     58.83 o 
   1   5  21    13044.51    12902.98    331.38 o 
   3   5  21     7710.39     7639.27    202.72 o 
   5   5  21     2978.35     3138.50     80.76 o 
   7   5  21      854.88      919.53     46.44 o 
   0   6  21    28770.21    29217.65    875.28 o 
   2   6  21    21839.84    21604.33    560.79 o 
   4   6  21    10182.18    10361.67    239.41 o 
   6   6  21     3294.69     3389.64     94.53 o 
   1   7  21     1990.86     2004.16     57.50 o 
   3   7  21     1219.81     1186.22     43.12 o 
   5   7  21      499.18      493.05     34.72 o 
   7   7  21      148.92      108.91     31.46 o 
   0   8  21    29685.29    29174.71    866.57 o 
   2   8  21    22627.42    22355.63    579.33 o 
   4   8  21    10610.20    10833.17    250.82 o 
   6   8  21     3442.14     3466.53    110.94 o 
   1   9  21     1812.62     1741.39     50.88 o 
   3   9  21     1018.80     1017.97     41.02 o 
   5   9  21      369.42      421.90     27.72 o 
   0  10  21    36473.60    36349.96   1228.00 o 
   2  10  21    27756.17    27861.21    717.79 o 
   4  10  21    12956.88    12944.42    352.53 o 
   6  10  21     4206.89     4335.07    142.12 o 
   1  11  21       33.40       43.19     27.68 o 
   3  11  21       33.03       72.26     31.37 o 
   5  11  21       21.25       12.12     29.64 o 
   0  12  21     7608.39     7371.59    179.81 o 
   2  12  21     5914.94     5611.42    139.46 o 
   4  12  21     2887.73     2885.22     79.83 o 
   6  12  21      975.21      906.01     37.18 o 
   1  13  21      801.32      795.89     35.86 o 
   3  13  21      546.09      521.24     33.54 o 
   5  13  21      250.94      227.67     32.03 o 
   0  14  21      294.66      299.40     51.43 o 
   2  14  21      248.10      236.30     29.16 o 
   4  14  21      142.72      120.66     32.98 o 
   6  14  21       57.14       18.87     24.06 o 
   1  15  21     7286.32     7122.10    191.27 o 
   3  15  21     4552.53     4489.28    117.81 o 
   5  15  21     1905.29     1859.57     63.05 o 
   0  16  21      404.39      398.75     41.24 o 
   2  16  21      325.97      319.24     33.33 o 
   4  16  21      177.39      150.29     34.78 o 
   1  17  21     6186.80     6100.15    163.40 o 
   3  17  21     3911.35     3758.60    102.15 o 
   5  17  21     1660.17     1600.49     52.96 o 
   0  18  21      606.42      613.28     44.11 o 
   2  18  21      471.94      472.14     37.67 o 
   4  18  21      231.72      225.24     37.23 o 
   1  19  21     7924.22     7836.29    225.54 o 
   3  19  21     5041.89     4963.70    140.32 o 
   5  19  21     2167.21     2026.12     59.92 o 
   0  20  21     1445.15     1398.37     52.83 o 
   2  20  21     1157.41     1082.40     53.14 o 
   4  20  21      614.50      614.52     39.69 o 
   1  21  21     5613.33     5341.44    131.19 o 
   3  21  21     3621.58     3618.56    103.25 o 
   0  22  21      238.38      182.51     47.20 o 
   2  22  21      198.04      207.92     31.04 o 
   4  22  21      115.33      133.76     29.98 o 
   1  23  21      248.06      262.51     34.91 o 
   3  23  21      163.30      157.57     36.98 o 
   0  24  21      781.31      745.92     56.55 o 
   2  24  21      641.66      572.60     40.96 o 
   1  25  21        4.09      -73.39    113.55 o 
   0  26  21      809.82      798.09     52.00 o 
   2  26  21      665.27      599.87     42.59 o 
   2   0  22     8588.77     8536.92    277.82 o 
   4   0  22     4093.41     3988.47    205.31 o 
   6   0  22     1290.95     1400.30     70.09 o 
   1   1  22      374.44      336.73     32.64 o 
   3   1  22      225.32      232.27     31.35 o 
   5   1  22       85.55      106.46     22.64 o 
   7   1  22       23.03       76.48     33.52 o 
   0   2  22    45308.02    46285.70   1785.71 o 
   2   2  22    34015.48    33896.23    920.20 o 
   4   2  22    15411.84    15678.45    401.60 o 
   6   2  22     4826.74     5055.44    192.48 o 
   1   3  22      869.46      894.09     36.93 o 
   3   3  22      375.97      354.86     37.89 o 
   5   3  22       97.94      108.44     25.87 o 
   7   3  22       22.44       44.58     33.06 o 
   0   4  22    37614.96    37966.91   1188.90 o 
   2   4  22    28410.99    29569.28    813.97 o 
   4   4  22    13095.08    13435.54    331.61 o 
   6   4  22     4247.59     4323.56    135.77 o 
   1   5  22     1453.00     1411.53     47.33 o 
   3   5  22     1031.99     1044.61     46.69 o 
   5   5  22      481.91      532.02     30.37 o 
   7   5  22      157.73      173.96     35.95 o 
   0   6  22      272.18      309.39     45.47 o 
   2   6  22      252.71      300.02     31.67 o 
   4   6  22      175.86      242.69     32.40 o 
   6   6  22       81.50      124.45     24.66 o 
   1   7  22    50504.75    51792.93   1658.42 o 
   3   7  22    29555.28    29433.86    815.69 o 
   5   7  22    11315.53    11540.82    346.03 o 
   0   8  22      397.41      361.65     47.80 o 
   2   8  22      286.17      251.26     32.69 o 
   4   8  22      120.25      124.60     23.55 o 
   6   8  22       35.74       98.45     23.25 o 
   1   9  22    25106.85    24917.26    677.16 o 
   3   9  22    14957.89    14844.85    370.33 o 
   5   9  22     5836.74     6061.95    152.31 o 
   0  10  22     6245.97     6154.95    164.32 o 
   2  10  22     4793.24     4581.74    114.10 o 
   4  10  22     2310.23     2335.31     67.69 o 
   6  10  22      791.47      808.98     35.21 o 
   1  11  22     3920.96     3879.98     98.24 o 
   3  11  22     2425.39     2450.84     71.85 o 
   5  11  22      968.63      985.66     39.91 o 
   0  12  22     9650.33     9510.25    351.36 o 
   2  12  22     7492.61     7000.24    170.20 o 
   4  12  22     3687.16     3791.24     98.65 o 
   6  12  22     1274.53     1262.20     44.54 o 
   1  13  22     7381.07     7267.71    178.92 o 
   3  13  22     4495.62     4441.69    121.84 o 
   5  13  22     1801.47     1753.08     54.38 o 
   0  14  22       69.63       57.83     38.62 o 
   2  14  22       66.29       45.85     28.23 o 
   4  14  22       45.19       39.44     31.30 o 
   6  14  22       17.34        8.99     26.86 o 
   1  15  22     1246.77     1224.08     42.54 o 
   3  15  22      804.10      757.81     40.04 o 
   5  15  22      352.48      383.18     36.38 o 
   0  16  22     2762.38     2747.59     81.82 o 
   2  16  22     2201.61     2112.97     57.74 o 
   4  16  22     1141.83     1160.63     48.05 o 
   1  17  22       37.06       37.44     28.32 o 
   3  17  22       28.58      -25.53    111.62 o 
   5  17  22       16.53       62.68     35.21 o 
   0  18  22    13067.19    12822.15    351.51 o 
   2  18  22    10367.21    10068.83    279.57 o 
   4  18  22     5390.13     5238.88    141.30 o 
   1  19  22       34.63       84.16     28.71 o 
   3  19  22       21.10      111.44     47.59 o 
   5  19  22        8.84        2.01     31.06 o 
   0  20  22     3007.76     2984.16     80.23 o 
   2  20  22     2418.72     2420.99     70.11 o 
   4  20  22     1300.40     1248.44     47.18 o 
   1  21  22     2706.12     2603.97     67.66 o 
   3  21  22     1790.86     1733.75     65.28 o 
   0  22  22      374.11      357.86     47.66 o 
   2  22  22      302.79      301.91     33.85 o 
   4  22  22      165.00      176.42     38.04 o 
   1  23  22     2584.35     2565.95     70.36 o 
   3  23  22     1729.93     1627.38     71.32 o 
   0  24  22        9.16       16.55     51.71 o 
   2  24  22        7.34       20.78     28.76 o 
   1  25  22      156.08      149.93     38.53 o 
   0  26  22      435.24      454.29     53.84 o 
   1   1  23    11319.39    11195.94    273.90 o 
   3   1  23     6417.28     6614.27    159.71 o 
   5   1  23     2348.66     2506.67     66.42 o 
   7   1  23      661.73      708.79     54.45 o 
   0   2  23       83.27       45.47     59.56 o 
   2   2  23       74.00       26.72     32.16 o 
   4   2  23       51.30       79.36     46.01 o 
   6   2  23       25.88       46.81     21.03 o 
   1   3  23     1946.10     1974.17     58.59 o 
   3   3  23     1042.70     1109.58     42.86 o 
   5   3  23      364.33      395.64     30.17 o 
   7   3  23      100.01       85.24     38.32 o 
   0   4  23     7163.32     7044.20    183.61 o 
   2   4  23     5412.00     5414.78    130.20 o 
   4   4  23     2521.00     2524.15     85.29 o 
   6   4  23      838.08      878.06     35.39 o 
   1   5  23      623.03      662.83     35.92 o 
   3   5  23      336.46      264.32     32.10 o 
   5   5  23      119.45       95.20     35.98 o 
   0   6  23       58.65       50.56     41.65 o 
   2   6  23       49.27       -0.47    101.97 o 
   4   6  23       28.10       62.20     34.50 o 
   6   6  23        8.85       51.76     22.92 o 
   1   7  23        1.05      -32.17    108.18 o 
   3   7  23        0.08      -30.80    105.88 o 
   5   7  23        0.13        7.17     28.08 o 
   0   8  23       32.91       56.82     42.28 o 
   2   8  23       23.12       69.13     30.15 o 
   4   8  23       10.19       38.15     22.90 o 
   6   8  23        5.21       41.29     22.46 o 
   1   9  23        0.10       36.19     34.73 o 
   3   9  23        0.35      -19.22    101.39 o 
   5   9  23        0.88       -7.15     89.41 o 
   0  10  23     9655.14     9620.69    337.64 o 
   2  10  23     7326.80     7207.11    196.53 o 
   4  10  23     3416.84     3563.29     89.65 o 
   6  10  23     1122.91     1194.28     40.84 o 
   1  11  23     3217.09     3189.27     81.07 o 
   3  11  23     1870.97     1895.52     62.53 o 
   5  11  23      720.64      681.44     34.61 o 
   0  12  23     2204.29     2117.08     70.24 o 
   2  12  23     1706.90     1664.79     55.04 o 
   4  12  23      840.57      905.61     40.55 o 
   6  12  23      300.26      316.54     26.89 o 
   1  13  23        4.33       -0.17    107.51 o 
   3  13  23        5.71        7.22     34.08 o 
   5  13  23        5.63      -42.05    103.82 o 
   0  14  23      684.83      652.74     44.05 o 
   2  14  23      521.21      505.91     31.85 o 
   4  14  23      243.87      227.85     32.30 o 
   1  15  23     3511.59     3478.82     93.74 o 
   3  15  23     2212.24     2259.56     71.15 o 
   5  15  23      957.16      986.48     39.58 o 
   0  16  23      722.56      738.02     45.83 o 
   2  16  23      565.97      526.01     31.49 o 
   4  16  23      284.49      289.92     33.63 o 
   1  17  23       62.24       75.37     29.41 o 
   3  17  23       39.74       62.60     35.01 o 
   5  17  23       16.18      111.59     33.31 o 
   0  18  23     2112.98     2104.01     67.52 o 
   2  18  23     1674.82     1674.15     56.62 o 
   4  18  23      868.23      848.36     45.51 o 
   1  19  23       97.65      112.24     26.59 o 
   3  19  23       57.16        5.68     38.82 o 
   0  20  23      119.25       96.38     28.56 o 
   2  20  23       95.36      113.32     32.77 o 
   4  20  23       49.98       41.35     31.53 o 
   1  21  23      896.74      890.57     44.54 o 
   3  21  23      573.80      606.53     42.79 o 
   0  22  23      936.58      921.41     45.58 o 
   2  22  23      754.82      739.19     38.47 o 
   1  23  23       20.05        9.85     28.80 o 
   3  23  23       13.93      -24.12     95.03 o 
   0  24  23       12.45       54.60     58.19 o 
   2  24  23       10.84       30.93     28.62 o 
   1  25  23        0.65       27.50     31.81 o 
   0  26  23      305.78      377.97     47.78 o 
   2   0  24     1260.17     1274.25     80.08 o 
   4   0  24      683.06      647.96     61.31 o 
   6   0  24      250.49      239.02     57.33 o 
   1   1  24       58.11       12.54     35.96 o 
   3   1  24       33.99       25.64     41.09 o 
   5   1  24       11.83        8.54     25.33 o 
   2   2  24     1449.54     1400.75     48.52 o 
   4   2  24      768.37      772.08     43.15 o 
   6   2  24      278.31      272.85     25.88 o 
   1   3  24     5261.48     5223.26    142.48 o 
   3   3  24     3039.00     3002.00     95.23 o 
   5   3  24     1126.09     1141.16     41.84 o 
   0   4  24     8399.95     8363.71    297.36 o 
   2   4  24     6449.83     6368.98    175.91 o 
   4   4  24     3076.30     3040.51     83.93 o 
   6   4  24     1029.47      956.70     36.52 o 
   1   5  24    15424.09    15560.64    425.97 o 
   3   5  24     9067.46     9036.46    244.41 o 
   5   5  24     3484.68     3534.85     85.87 o 
   0   6  24    12149.29    12389.79    324.69 o 
   2   6  24     9204.92     9187.96    263.02 o 
   4   6  24     4271.08     4195.37    112.57 o 
   6   6  24     1390.54     1376.71     46.55 o 
   1   7  24     9422.48     9344.89    249.68 o 
   3   7  24     5751.39     5866.75    144.94 o 
   5   7  24     2332.57     2386.59     68.58 o 
   0   8  24      767.06      730.29     48.25 o 
   2   8  24      578.94      557.93     38.89 o 
   4   8  24      263.92      259.40     28.61 o 
   6   8  24       79.69      140.37     24.07 o 
   1   9  24     5211.30     5230.83    149.22 o 
   3   9  24     3269.26     3408.48     89.96 o 
   5   9  24     1375.50     1389.73     46.39 o 
   0  10  24      508.19      540.49     47.63 o 
   2  10  24      394.94      391.81     36.39 o 
   4  10  24      196.21      189.10     30.21 o 
   6  10  24       72.79       93.36     22.72 o 
   1  11  24     1494.07     1504.22     51.45 o 
   3  11  24      962.59      933.67     36.87 o 
   5  11  24      416.05      368.29     37.90 o 
   0  12  24      841.28      811.41     48.15 o 
   2  12  24      655.36      655.40     37.56 o 
   4  12  24      322.46      343.21     37.29 o 
   6  12  24      111.69      150.78     26.15 o 
   1  13  24      177.10      178.60     27.90 o 
   3  13  24      118.03      137.44     34.58 o 
   5  13  24       52.44       64.24     29.67 o 
   0  14  24     2525.13     2628.40     78.18 o 
   2  14  24     1975.28     1899.98     56.07 o 
   4  14  24      983.36      972.31     43.12 o 
   1  15  24     1293.90     1283.14     44.76 o 
   3  15  24      808.73      748.71     45.76 o 
   5  15  24      343.60      351.73     31.31 o 
   0  16  24     2217.58     2301.47     74.69 o 
   2  16  24     1763.73     1743.91     53.33 o 
   4  16  24      915.07      971.53     51.11 o 
   1  17  24      777.23      777.39     35.29 o 
   3  17  24      491.52      508.53     38.77 o 
   5  17  24      214.32      223.45     32.60 o 
   0  18  24     1652.14     1519.21     61.67 o 
   2  18  24     1336.07     1240.82     46.75 o 
   4  18  24      723.81      710.30     38.48 o 
   1  19  24      180.43      139.30     23.83 o 
   3  19  24      117.35      120.96     43.34 o 
   0  20  24     1916.54     1865.12     69.79 o 
   2  20  24     1555.71     1475.81     51.96 o 
   4  20  24      852.13      853.45     43.15 o 
   1  21  24      674.98      638.85     37.09 o 
   3  21  24      445.69      459.49     38.93 o 
   0  22  24      495.91      452.13     39.46 o 
   2  22  24      402.98      408.56     37.12 o 
   1  23  24      647.24      653.66     36.81 o 
   0  24  24       55.37       40.41     40.53 o 
   2  24  24       44.19       47.46     30.82 o 
   1  25  24      344.37      369.76     30.39 o 
   1   1  25    37273.80    37680.11   1292.42 o 
   3   1  25    22589.08    21910.82    718.21 o 
   5   1  25     9096.81     9304.79    227.40 o 
   2   2  25     8983.99     8874.61    270.46 o 
   4   2  25     4256.35     4291.35    146.86 o 
   6   2  25     1437.35     1451.14     46.53 o 
   1   3  25     9285.17     9283.01    277.61 o 
   3   3  25     5734.56     5728.91    141.74 o 
   5   3  25     2325.15     2292.90     62.78 o 
   0   4  25    21660.91    21391.43    683.68 o 
   2   4  25    16614.22    16699.63    486.30 o 
   4   4  25     7917.33     7973.26    194.90 o 
   6   4  25     2662.46     2694.98    108.87 o 
   1   5  25     3790.84     3682.02     95.72 o 
   3   5  25     2290.20     2176.65     69.95 o 
   5   5  25      885.68      938.76     33.99 o 
   0   6  25     5372.20     5329.99    176.81 o 
   2   6  25     4230.79     4147.11    103.16 o 
   4   6  25     2112.00     2103.97     64.01 o 
   6   6  25      720.58      754.54     40.05 o 
   1   7  25     2745.04     2649.73     79.98 o 
   3   7  25     1630.71     1636.24     52.01 o 
   5   7  25      632.25      667.62     32.15 o 
   0   8  25     2276.41     2237.34     71.29 o 
   2   8  25     1851.50     1870.44     76.47 o 
   4   8  25      986.63      958.92     42.61 o 
   6   8  25      354.03      366.30     24.84 o 
   1   9  25      244.46      316.71     33.42 o 
   3   9  25      148.26      175.61     31.67 o 
   5   9  25       64.59       86.13     30.80 o 
   0  10  25    12963.21    12969.69    318.44 o 
   2  10  25    10233.96    10137.21    253.21 o 
   4  10  25     5229.15     5360.74    127.20 o 
   6  10  25     1888.59     1909.09     60.87 o 
   1  11  25     1363.74     1373.70     47.01 o 
   3  11  25      839.30      814.09     36.34 o 
   5  11  25      332.94      296.66     35.71 o 
   0  12  25    14822.10    14756.63    474.74 o 
   2  12  25    11711.57    11521.00    376.70 o 
   4  12  25     6022.19     6247.35    159.53 o 
   1  13  25    12263.23    12089.49    320.14 o 
   3  13  25     7675.12     7303.08    184.85 o 
   5  13  25     3236.24     3213.74     92.86 o 
   0  14  25     5191.43     4995.62    176.18 o 
   2  14  25     4108.77     4100.73    120.42 o 
   4  14  25     2111.37     2043.48     64.85 o 
   1  15  25    14887.79    14301.78    372.09 o 
   3  15  25     9493.29     9315.99    248.93 o 
   5  15  25     4131.53     4153.83    129.80 o 
   0  16  25      657.09      703.35     44.81 o 
   2  16  25      511.25      531.82     32.10 o 
   4  16  25      246.76      275.50     34.29 o 
   1  17  25     2649.88     2624.63     79.79 o 
   3  17  25     1734.67     1732.42     59.20 o 
   0  18  25      170.16      157.30     52.17 o 
   2  18  25      141.07      174.58     33.44 o 
   4  18  25       83.48       59.01     31.34 o 
   1  19  25      171.37      189.15     22.86 o 
   3  19  25      116.33      138.12     36.37 o 
   0  20  25      406.88      387.60     48.81 o 
   2  20  25      327.36      271.76     35.22 o 
   1  21  25      503.82      522.29     31.41 o 
   3  21  25      340.88      320.65     39.01 o 
   0  22  25      468.88      496.35     39.30 o 
   2  22  25      375.85      320.62     36.62 o 
   1  23  25      713.73      758.42     40.64 o 
   0  24  25     2063.90     1978.19     79.86 o 
   4   0  26       17.16       -5.16     95.05 o 
   6   0  26       11.92       24.99     26.33 o 
   1   1  26     3488.32     3467.60    101.36 o 
   3   1  26     2039.57     1894.10     72.78 o 
   5   1  26      779.69      801.11     49.46 o 
   2   2  26     4302.86     4240.69    123.23 o 
   4   2  26     2158.73     2170.14     83.40 o 
   6   2  26      763.06      913.43     37.94 o 
   1   3  26     5748.11     5777.29    171.82 o 
   3   3  26     3421.59     3403.22     91.09 o 
   5   3  26     1327.41     1379.38     44.36 o 
   0   4  26     9011.44     8693.98    216.51 o 
   2   4  26     6966.89     7290.35    179.89 o 
   4   4  26     3386.37     3477.55     91.19 o 
   6   4  26     1160.07     1196.75     48.13 o 
   1   5  26     5889.30     5845.68    174.77 o 
   3   5  26     3604.58     3579.67    112.87 o 
   5   5  26     1452.41     1506.13     51.02 o 
   0   6  26     1587.24     1606.46     63.35 o 
   2   6  26     1231.43     1270.17     45.11 o 
   4   6  26      599.61      642.43     45.31 o 
   6   6  26      200.37      223.69     26.38 o 
   1   7  26    15475.96    15299.29    482.91 o 
   3   7  26     9498.71     9790.71    233.34 o 
   5   7  26     3893.57     3913.66    129.96 o 
   0   8  26     2485.08     2434.39     84.17 o 
   2   8  26     1898.95     1916.79     56.08 o 
   4   8  26      898.52      875.76     44.36 o 
   6   8  26      293.64      287.82     24.00 o 
   1   9  26     3481.87     3354.32     90.09 o 
   3   9  26     2232.74     2207.75     74.34 o 
   5   9  26      967.60     1105.51     42.48 o 
   0  10  26       53.63       34.61     44.18 o 
   2  10  26       43.95       43.33     32.28 o 
   4  10  26       24.67       42.29     24.61 o 
   1  11  26      216.46      241.69     34.60 o 
   3  11  26      154.53      168.56     34.06 o 
   5  11  26       75.37      117.35     29.71 o 
   0  12  26     4892.77     4810.58    127.51 o 
   2  12  26     3832.37     3765.42    132.64 o 
   4  12  26     1929.11     1958.72     66.51 o 
   1  13  26     2140.51     2061.49     62.72 o 
   3  13  26     1355.37     1325.78     52.14 o 
   5  13  26      584.28      580.61     38.75 o 
   0  14  26     1350.29     1312.83     61.54 o 
   2  14  26     1072.09     1052.21     40.22 o 
   4  14  26      552.46      542.09     46.11 o 
   1  15  26      249.99      235.46     28.66 o 
   3  15  26      158.58      155.45     33.53 o 
   5  15  26       69.25       72.98     28.13 o 
   0  16  26     1976.31     1985.77     70.05 o 
   2  16  26     1585.31     1544.50     50.33 o 
   4  16  26      840.49      875.38     41.15 o 
   1  17  26       21.22       23.76     26.81 o 
   3  17  26       14.23       14.72     45.41 o 
   0  18  26     3335.95     3254.98     90.20 o 
   2  18  26     2696.58     2593.71     72.86 o 
   4  18  26     1462.35     1415.19     50.61 o 
   1  19  26        0.19      -12.77    108.41 o 
   3  19  26        0.08       42.20     33.24 o 
   0  20  26      358.12      374.05     45.74 o 
   2  20  26      294.21      299.30     35.07 o 
   1  21  26     1142.72     1116.83     42.17 o 
   3  21  26      760.73      732.37     44.68 o 
   0  22  26      242.44      297.51     36.20 o 
   2  22  26      197.80      207.03     33.60 o 
   1  23  26     1202.86     1138.96     37.38 o 
   0  24  26      310.66      287.01     41.48 o 
   1   1  27     1615.86     1623.45     83.15 o 
   3   1  27      974.64      941.45     44.96 o 
   5   1  27      396.39      376.20     35.05 o 
   2   2  27     3684.00     3698.12    113.56 o 
   4   2  27     1827.96     1839.22     60.18 o 
   6   2  27      657.48      642.74     59.75 o 
   1   3  27      866.57      888.94     43.42 o 
   3   3  27      515.24      512.70     41.84 o 
   5   3  27      201.64      155.29     31.87 o 
   0   4  27       43.49       71.25     60.68 o 
   2   4  27       27.86       76.18     38.27 o 
   4   4  27        7.72      -16.48     85.88 o 
   6   4  27        1.17       15.64     21.44 o 
   1   5  27     3879.96     3856.02    102.44 o 
   3   5  27     2310.10     2296.17     71.54 o 
   5   5  27      927.06     1006.89     35.74 o 
   0   6  27        0.03       -8.25    104.92 o 
   2   6  27        0.05       38.44     31.44 o 
   4   6  27        0.03        2.28     34.47 o 
   6   6  27        0.09       10.88     23.97 o 
   1   7  27      408.20      377.71     39.61 o 
   3   7  27      233.16      239.19     35.60 o 
   5   7  27       87.63      107.65     22.47 o 
   0   8  27     1028.59      976.43     53.06 o 
   2   8  27      787.17      795.51     37.57 o 
   4   8  27      368.30      348.81     33.66 o 
   1   9  27     4940.59     4974.99    139.76 o 
   3   9  27     3071.96     3069.74    103.25 o 
   5   9  27     1300.68     1282.79     45.48 o 
   0  10  27      291.35      279.37     51.10 o 
   2  10  27      227.77      284.50     34.12 o 
   4  10  27      112.89       91.64     29.87 o 
   1  11  27      476.76      484.42     34.67 o 
   3  11  27      297.60      355.07     36.31 o 
   5  11  27      124.51      190.62     29.97 o 
   0  12  27     2679.13     2665.23     81.95 o 
   2  12  27     2120.49     2054.19     71.61 o 
   4  12  27     1103.58     1065.82     42.62 o 
   1  13  27       35.38       50.07     28.85 o 
   3  13  27       26.80       45.64     27.16 o 
   5  13  27       16.30       53.45     30.81 o 
   0  14  27      323.16      362.99     41.01 o 
   2  14  27      260.79      275.61     35.33 o 
   4  14  27      143.55       85.76     39.31 o 
   1  15  27        1.53      -27.46    107.84 o 
   3  15  27        2.00        2.55     33.10 o 
   0  16  27     2899.04     2815.35     84.71 o 
   2  16  27     2311.43     2202.04     62.76 o 
   4  16  27     1215.42     1162.98     45.46 o 
   1  17  27      785.05      777.84     34.74 o 
   3  17  27      506.10      585.23     44.68 o 
   0  18  27      291.01      239.69     42.09 o 
   2  18  27      234.16      248.47     32.33 o 
   4  18  27      125.52      110.97     29.39 o 
   1  19  27       96.97       81.96     27.22 o 
   3  19  27       57.90      101.60     38.80 o 
   0  20  27      395.11      458.78     40.45 o 
   2  20  27      322.22      312.73     33.43 o 
   1  21  27        3.12       -8.51     93.15 o 
   0  22  27       86.84       93.26     27.74 o 
   2  22  27       71.05      100.95     31.09 o 
   1  23  27      790.93      759.27     33.63 o 
   2   0  28    13777.40    13756.38    510.14 o 
   4   0  28     6769.11     6956.92    186.34 o 
   6   0  28     2291.55     2314.19     69.20 o 
   1   1  28     1208.63     1243.90     71.50 o 
   3   1  28      713.97      718.86     40.85 o 
   5   1  28      283.27      232.96     40.18 o 
   2   2  28     8638.88     8659.20    234.28 o 
   4   2  28     4320.33     4274.31    113.18 o 
   6   2  28     1495.50     1523.79     41.98 o 
   1   3  28      116.24      101.77     39.85 o 
   3   3  28       58.38       75.70     35.57 o 
   5   3  28       18.93       34.46     30.69 o 
   2   4  28     7060.32     7084.57    200.67 o 
   4   4  28     3617.95     3664.12    115.04 o 
   6   4  28     1314.49     1308.77     42.03 o 
   1   5  28     4413.51     4378.57    121.18 o 
   3   5  28     2806.06     2710.88     74.76 o 
   5   5  28     1215.04     1180.49     42.49 o 
   0   6  28     4064.17     3946.28    141.40 o 
   2   6  28     3225.01     3262.13     91.54 o 
   4   6  28     1681.03     1699.29     52.46 o 
   1   7  28     8271.25     8248.12    249.85 o 
   3   7  28     5248.53     5127.30    161.00 o 
   5   7  28     2269.09     2274.36     64.11 o 
   0   8  28     1466.48     1529.34     63.60 o 
   2   8  28     1133.33     1077.80     48.29 o 
   4   8  28      554.27      570.75     36.06 o 
   1   9  28    11869.72    11885.72    354.84 o 
   3   9  28     7478.69     7488.07    229.37 o 
   5   9  28     3185.90     3154.79    114.15 o 
   0  10  28     3426.56     3415.85    153.65 o 
   2  10  28     2716.63     2621.60     75.64 o 
   4  10  28     1411.05     1367.12     44.43 o 
   1  11  28     6067.51     6141.81    156.97 o 
   3  11  28     3832.44     3811.73    130.48 o 
   5  11  28     1621.48     1502.83     49.05 o 
   0  12  28      428.34      424.68     46.61 o 
   2  12  28      350.92      355.69     44.60 o 
   4  12  28      193.84      155.35     36.54 o 
   1  13  28      715.00      763.35     40.98 o 
   3  13  28      461.20      461.91     31.17 o 
   5  13  28      196.40      168.68     33.87 o 
   0  14  28     1049.26     1076.51     51.63 o 
   2  14  28      846.60      848.31     51.33 o 
   4  14  28      452.70      484.56     42.64 o 
   1  15  28     1334.75     1378.27     44.49 o 
   3  15  28      880.40      845.53     41.56 o 
   0  16  28     1824.70     1836.38     66.46 o 
   2  16  28     1474.55     1461.47     61.03 o 
   4  16  28      797.32      754.94     42.02 o 
   1  17  28      659.12      669.38     33.33 o 
   3  17  28      443.70      439.03     34.50 o 
   0  18  28     2579.20     2477.83     94.86 o 
   2  18  28     2098.95     2008.92     75.69 o 
   1  19  28      287.15      262.80     29.01 o 
   3  19  28      190.75      207.77     42.60 o 
   0  20  28     3233.57     3154.30    112.93 o 
   2  20  28     2644.51     2562.04     81.96 o 
   1  21  28      555.98      568.36     27.49 o 
   0  22  28      350.50      375.57     25.69 o 
   3   1  29     5596.58     5543.13    150.07 o 
   5   1  29     2339.59     2511.19     75.71 o 
   0   2  29      145.76      160.51     71.54 o 
   2   2  29      121.70      145.73     32.29 o 
   4   2  29       68.51      109.99     30.83 o 
   1   3  29     7655.09     7647.17    267.20 o 
   3   3  29     4837.92     4850.84    165.31 o 
   5   3  29     2068.14     2197.26     71.01 o 
   2   4  29     2617.47     2590.90     74.47 o 
   4   4  29     1370.47     1455.91     51.18 o 
   1   5  29     3914.36     3867.90    116.67 o 
   3   5  29     2516.87     2474.98     93.09 o 
   5   5  29     1108.10     1149.97     42.70 o 
   0   6  29    11920.31    11701.36    382.88 o 
   2   6  29     9454.69     9672.62    273.59 o 
   4   6  29     4887.62     4923.69    146.42 o 
   1   7  29      374.72      370.48     34.45 o 
   3   7  29      250.19      276.93     37.16 o 
   5   7  29      114.83      132.09     24.91 o 
   0   8  29    15369.06    15477.65    465.45 o 
   2   8  29    12184.96    12355.27    333.45 o 
   4   8  29     6296.50     6321.46    190.32 o 
   1   9  29      239.34      214.54     34.01 o 
   3   9  29      152.93      131.12     35.07 o 
   5   9  29       69.29       78.73     25.84 o 
   0  10  29     9095.91     9127.00    342.47 o 
   2  10  29     7228.64     7167.98    190.62 o 
   4  10  29     3751.37     3806.70    108.95 o 
   1  11  29      489.88      507.42     35.30 o 
   3  11  29      328.41      355.98     35.75 o 
   5  11  29      156.65      241.61     29.82 o 
   0  12  29     2515.21     2469.86     97.69 o 
   2  12  29     2012.00     2026.63     72.97 o 
   4  12  29     1059.83     1129.69     37.48 o 
   1  13  29      499.47      473.82     36.15 o 
   3  13  29      337.58      310.95     32.48 o 
   0  14  29      313.09      272.07     45.04 o 
   2  14  29      256.41      247.44     34.90 o 
   4  14  29      144.41      174.04     34.93 o 
   1  15  29     1547.34     1547.66     54.36 o 
   3  15  29     1023.84      909.04     51.33 o 
   0  16  29        3.45       17.26     41.65 o 
   2  16  29        3.53        2.67     29.81 o 
   1  17  29     3600.33     3475.71    121.06 o 
   3  17  29     2383.57     2384.90     67.43 o 
   0  18  29      150.88      148.18     40.21 o 
   2  18  29      120.10      108.27     33.87 o 
   1  19  29     3879.12     3680.47     97.90 o 
   0  20  29      558.99      623.76     49.82 o 
   2  20  29      459.27      416.08     35.44 o 
   1  21  29     1739.19     1706.23     47.74 o 
   2   0  30     6562.12     6367.30    173.93 o 
   4   0  30     3351.92     3442.94    127.72 o 
   3   1  30      711.27      697.79     43.70 o 
   5   1  30      317.85      280.25     36.78 o 
   2   2  30     4609.67     4753.20    152.28 o 
   4   2  30     2339.86     2316.83     75.87 o 
   1   3  30      597.33      642.17     40.34 o 
   3   3  30      403.33      436.49     36.91 o 
   5   3  30      198.30      269.46     30.68 o 
   2   4  30        0.73       26.82     32.98 o 
   4   4  30        0.49       10.04     31.15 o 
   1   5  30      229.92      195.17     32.90 o 
   3   5  30      133.63      161.36     36.04 o 
   5   5  30       49.86       48.39     30.34 o 
   0   6  30     2516.31     2426.85    124.32 o 
   2   6  30     1969.99     1942.60     69.59 o 
   4   6  30      997.06      990.07     42.06 o 
   1   7  30       46.34       32.09     33.18 o 
   3   7  30       27.74       -0.89    104.46 o 
   5   7  30       10.10       54.77     29.28 o 
   0   8  30       23.09       49.21     43.31 o 
   2   8  30       19.98       41.74     30.74 o 
   4   8  30       13.73        9.89     28.42 o 
   1   9  30      646.03      651.32     38.17 o 
   3   9  30      405.41      424.79     37.11 o 
   5   9  30      169.13      171.57     44.68 o 
   0  10  30      212.92      251.37     44.97 o 
   2  10  30      172.17      206.59     48.15 o 
   4  10  30       97.48      103.72     29.98 o 
   1  11  30     2361.23     2332.49     67.48 o 
   3  11  30     1530.27     1672.67     58.88 o 
   0  12  30      819.67      795.83     59.55 o 
   2  12  30      662.59      643.64     54.07 o 
   4  12  30      358.54      429.94     28.13 o 
   1  13  30     2805.69     2775.44     93.61 o 
   3  13  30     1840.14     1828.07     74.09 o 
   0  14  30      904.31      946.95     52.99 o 
   2  14  30      742.95      765.38     39.01 o 
   4  14  30      422.04      472.43     33.47 o 
   1  15  30       59.33       80.80     30.87 o 
   3  15  30       39.31        2.52     27.93 o 
   0  16  30      636.32      627.29     60.37 o 
   2  16  30      521.19      537.87     35.41 o 
   1  17  30     1074.76     1041.52     44.16 o 
   3  17  30      723.34      707.29     36.41 o 
   0  18  30      187.58      212.08     47.48 o 
   2  18  30      150.88      154.81     30.71 o 
   1  19  30        4.38       62.24     26.62 o 
   0  20  30       55.04      -43.22     97.94 o 
   3   1  31      943.10      871.58     45.46 o 
   5   1  31      422.41      334.19     51.75 o 
   2   2  31     2044.37     2073.61     63.53 o 
   4   2  31     1044.73      999.14     48.59 o 
   1   3  31     4618.84     4610.47    169.52 o 
   3   3  31     2940.37     2891.14     90.20 o 
   5   3  31     1267.74     1277.40     45.33 o 
   2   4  31      198.82      198.86     34.99 o 
   4   4  31      103.58      108.89     31.20 o 
   1   5  31      526.74      541.62     35.80 o 
   3   5  31      332.76      331.27     32.08 o 
   5   5  31      139.41      106.87     33.06 o 
   0   6  31      861.58      942.55     56.56 o 
   2   6  31      689.34      764.33     44.56 o 
   4   6  31      365.28      326.83     34.52 o 
   1   7  31      223.31      197.62     34.22 o 
   3   7  31      139.77      121.26     52.72 o 
   5   7  31       58.82       68.70     23.88 o 
   0   8  31     1335.60     1334.16     57.76 o 
   2   8  31     1077.49     1067.61     45.13 o 
   4   8  31      583.38      565.60     32.83 o 
   1   9  31      457.67      480.08     37.94 o 
   3   9  31      294.35      279.66     39.74 o 
   0  10  31       43.79       67.13     43.14 o 
   2  10  31       38.37       20.97     35.12 o 
   4  10  31       24.82       31.08     32.11 o 
   1  11  31     1365.98     1418.00     51.46 o 
   3  11  31      875.57      903.25     55.15 o 
   0  12  31     1491.72     1473.50     60.54 o 
   2  12  31     1209.10     1221.78     63.20 o 
   4  12  31      659.78      555.84     41.35 o 
   1  13  31     1970.20     1931.92     59.74 o 
   3  13  31     1281.04     1265.69     63.32 o 
   0  14  31     2163.19     2280.53     77.74 o 
   2  14  31     1745.60     1693.22     72.48 o 
   1  15  31      380.85      358.32     33.72 o 
   3  15  31      252.63      228.03     34.17 o 
   0  16  31      100.91       71.51     38.04 o 
   2  16  31       79.71      164.75     35.84 o 
   1  17  31      707.03      616.86     35.79 o 
   0  18  31      166.70      190.38     46.51 o 
   2  18  31      134.02      187.05     29.99 o 
   1  19  31       53.33       55.56     26.03 o 
   2   0  32     9930.73    10124.80    537.37 o 
   4   0  32     5352.65     5210.00    209.36 o 
   3   1  32      513.84      409.46     51.96 o 
   5   1  32      227.41      242.34     38.13 o 
   2   2  32     3191.08     3146.25     99.41 o 
   4   2  32     1732.32     1744.03     57.54 o 
   1   3  32     9316.66     9382.12    311.14 o 
   3   3  32     5980.87     5999.10    183.49 o 
   2   4  32      972.25     1016.86     44.49 o 
   4   4  32      507.97      582.05     36.42 o 
   1   5  32     9439.29     9577.67    257.28 o 
   3   5  32     6062.84     6002.89    190.07 o 
   0   6  32     3027.46     3091.73    103.40 o 
   2   6  32     2402.70     2429.55     68.44 o 
   4   6  32     1238.38     1322.02     47.83 o 
   1   7  32     1559.51     1524.40     55.03 o 
   3   7  32     1013.90      935.28     44.45 o 
   0   8  32      976.04      938.16     89.84 o 
   2   8  32      780.72      764.55     45.00 o 
   4   8  32      411.43      356.33     32.72 o 
   1   9  32     3295.11     3249.64     88.52 o 
   3   9  32     2174.86     2155.73     85.13 o 
   0  10  32       96.66      133.50     43.73 o 
   2  10  32       78.86      101.89     31.97 o 
   4  10  32       44.09      102.13     39.86 o 
   1  11  32     5800.10     5820.57    175.55 o 
   3  11  32     3867.82     3861.05    159.65 o 
   0  12  32      627.90      666.23     51.71 o 
   2  12  32      508.59      402.80     61.15 o 
   1  13  32     1535.12     1586.80     55.57 o 
   3  13  32     1038.31     1145.04     44.02 o 
   0  14  32     6380.51     6205.22    198.68 o 
   2  14  32     5197.99     4994.35    154.16 o 
   1  15  32      370.02      408.45     36.33 o 
   0  16  32     3729.34     3565.81    121.72 o 
   2  16  32     3053.33     2935.14     84.75 o 
   1  17  32        7.57      -29.46    126.99 o 
   0  18  32      439.76      418.79     40.43 o 
   3   1  33     1037.72     1154.76     54.18 o 
   2   2  33      123.54      138.88     41.13 o 
   4   2  33       60.11       42.01     33.56 o 
   1   3  33     5034.53     5399.34    138.60 o 
   3   3  33     3284.50     3275.30     97.63 o 
   2   4  33      716.57      741.43     39.94 o 
   4   4  33      377.06      420.57     30.46 o 
   1   5  33     4021.69     4154.05    107.16 o 
   3   5  33     2625.40     2622.90     84.37 o 
   0   6  33     3903.39     3950.64    141.86 o 
   2   6  33     3157.26     3133.39     95.25 o 
   4   6  33     1723.64     1920.85     68.56 o 
   1   7  33      527.16      595.19     37.53 o 
   3   7  33      340.69      383.63     34.03 o 
   0   8  33     3759.05     3833.34    197.94 o 
   2   8  33     3061.59     3348.61     93.24 o 
   4   8  33     1700.50     1753.78     74.45 o 
   1   9  33      486.62      496.39     37.06 o 
   3   9  33      325.50      356.29     45.60 o 
   0  10  33      746.65      754.45     50.14 o 
   2  10  33      612.40      693.97     38.95 o 
   1  11  33     2464.31     2433.68     95.84 o 
   3  11  33     1625.13     1664.86     78.85 o 
   0  12  33      420.18      415.50     48.43 o 
   2  12  33      340.30      377.89     58.55 o 
   1  13  33     1466.59     1569.35     55.10 o 
   3  13  33      960.61     1088.02     41.72 o 
   0  14  33      929.80      986.97     58.50 o 
   2  14  33      753.21      752.84     39.90 o 
   1  15  33      634.38      683.16     40.64 o 
   0  16  33      795.26      836.59     52.62 o 
   2   0  34     1693.02     1650.52     70.54 o 
   4   0  34      891.26      754.26     54.82 o 
   3   1  34       45.15      107.63     52.76 o 
   2   2  34      237.52      218.56     35.12 o 
   4   2  34      122.42      144.46     36.93 o 
   1   3  34      109.07       83.23     39.22 o 
   3   3  34       64.64      141.70     32.46 o 
   2   4  34      139.01      178.73     33.60 o 
   4   4  34       76.27      107.60     27.62 o 
   1   5  34      208.81      256.21     31.52 o 
   3   5  34      131.84      142.56     31.09 o 
   2   6  34      144.49      212.62     32.98 o 
   4   6  34       75.11      143.07     33.71 o 
   1   7  34      471.76      540.89     38.79 o 
   3   7  34      312.54      375.59     36.03 o 
   0   8  34      122.94       39.38     50.65 o 
   2   8  34       96.28       97.64     31.74 o 
   1   9  34       28.24       60.04     32.06 o 
   3   9  34       17.25      -37.29    103.12 o 
   0  10  34       14.43      107.27     53.90 o 
   2  10  34       12.45       36.97     30.87 o 
   1  11  34      626.96      663.76     38.40 o 
   3  11  34      414.11      453.42     39.53 o 
   0  12  34      122.01      109.37     55.57 o 
   2  12  34       98.85      143.50     56.28 o 
   1  13  34      120.28      132.69     32.79 o 
   0  14  34       15.97       89.35     69.55 o 
   2  14  34       13.74        1.78     34.31 o 
   1  15  34        2.43      -15.21     92.79 o 
   3   1  35      565.54      547.17     59.40 o 
   2   2  35        3.67       75.35     38.00 o 
   1   3  35     4495.74     4547.34    153.51 o 
   3   3  35     2987.63     2983.30     96.10 o 
   2   4  35       43.90       73.55     32.49 o 
   1   5  35     1647.87     1653.82     52.75 o 
   3   5  35     1120.68     1013.51     42.09 o 
   0   6  35     4935.36     5154.93    149.63 o 
   2   6  35     4018.29     4151.17    110.09 o 
   1   7  35       65.86       60.38     34.26 o 
   3   7  35       46.17       50.16     29.89 o 
   0   8  35     8399.50     8397.03    318.37 o 
   2   8  35     6837.63     7044.46    175.46 o 
   1   9  35       21.62       50.01     32.37 o 
   3   9  35       16.56       -8.29    102.56 o 
   0  10  35     1468.51     1402.90     70.42 o 
   2  10  35     1192.35     1205.25     50.65 o 
   1  11  35      490.38      493.11     36.22 o 
   0  12  35      348.91      388.63     43.50 o 
   2  12  35      282.42      253.81     51.36 o 
   1  13  35       17.03       36.62     30.02 o 
   0  14  35      257.68      264.29     41.70 o 
   2   0  36     9147.81     9286.12    379.25 o 
   3   1  36       23.39       10.34     43.71 o 
   2   2  36     3891.86     4126.02    120.36 o 
   1   3  36      372.56      408.78     37.39 o 
   3   3  36      259.56      262.04     34.42 o 
   2   4  36     1137.08     1189.26     52.90 o 
   1   5  36     1871.75     1871.28     60.04 o 
   3   5  36     1268.67     1298.02     52.74 o 
   0   6  36      667.00      662.54     72.50 o 
   2   6  36      548.75      556.62     33.18 o 
   1   7  36     1300.81     1375.27     52.09 o 
   0   8  36      190.22      207.45     50.77 o 
   2   8  36      151.76      141.51     31.38 o 
   1   9  36     3713.87     3703.07    113.19 o 
   0  10  36      412.08      503.57     51.96 o 
   2  10  36      334.87      368.72     33.42 o 
   1  11  36     4138.58     4298.25    111.34 o 
   0  12  36      230.85      237.95     47.30 o 
   2   2  37      884.71     1067.05     53.20 o 
   1   3  37      402.32      464.00     39.25 o 
   2   4  37      361.18      430.49     37.52 o 
   1   5  37      226.99      218.94     31.58 o 
   0   6  37      321.04      367.67     52.25 o 
   2   6  37      259.34      276.78     32.76 o 
   1   7  37       20.53      117.31     33.44 o 
   0   8  37      701.12      751.36     55.55 o 
   1   9  37      424.77      482.89     39.66 o 
   0  10  37      885.05      907.90     60.40 o 
   2   0  38      340.88      283.12     48.62 o 
   1   1  38      328.81      502.13     97.95 o 
   2   2  38      117.31      112.56     37.69 o 
   1   3  38     1489.97     1399.16     60.54 o 
   1   5  38      758.08      698.27     39.63 o 
   0   6  38      190.50      118.87     60.90 o 
                                                 
