# Supplementary material for: Pressure-induced coherent sliding-layer transition in the excitonic insulator Ta2NiSe5
Source: IUCrJ. 2018 Jan 26;5(Pt 2):158–65. doi: 10.1107/S2052252517018334 (PMC5947720; doi:10.1107/S2052252517018334)
Supplement: Supplementary file 3 [file m-05-00158-Ta2NiSe5_2p16GPa_300Ksup3.hkl]

# 
# h,k,l, Fc-squared, Fo-squared, sigma(Fo-squared) and status flag 
# 
data_shelxl 
_shelx_title '    f2plus in C m c m' 
_shelx_refln_list_code          4 
_shelx_F_calc_maximum      946.81 
_exptl_crystal_F_000      1376.00 
_reflns_d_resolution_high  0.6508 
 
loop_ 
 _symmetry_equiv_pos_as_xyz 
 'x, y, z' 
 '-x, -y, z+1/2' 
 'x, -y, -z' 
 '-x, y, -z+1/2' 
 'x+1/2, y+1/2, z' 
 '-x+1/2, -y+1/2, z+1/2' 
 'x+1/2, -y+1/2, -z' 
 '-x+1/2, y+1/2, -z+1/2' 
 '-x, -y, -z' 
 'x, y, -z-1/2' 
 '-x, y, z' 
 'x, -y, z-1/2' 
 '-x+1/2, -y+1/2, -z' 
 'x+1/2, y+1/2, -z-1/2' 
 '-x+1/2, y+1/2, z' 
 'x+1/2, -y+1/2, z-1/2' 
 
_cell_length_a     3.4375 
_cell_length_b    12.3750 
_cell_length_c    15.4437 
_cell_angle_alpha  90.000 
_cell_angle_beta   90.000 
_cell_angle_gamma  90.000 
 
_shelx_F_squared_multiplier     1.000 
 
loop_ 
 _refln_index_h 
 _refln_index_k 
 _refln_index_l 
 _refln_F_squared_calc 
 _refln_F_squared_meas 
 _refln_F_squared_sigma 
 _refln_observed_status 
   2   0   0   896445.25   888737.69  61532.77 o 
   4   0   0   306538.66   307765.78  14356.94 o 
   1   1   0     2974.18     1434.81   1963.09 o 
   3   1   0      577.63      663.90    125.51 o 
   5   1   0       34.14      132.73    403.93 o 
   2   2   0   182649.52   179095.25   6022.40 o 
   4   2   0    67249.93    58511.99   4578.62 o 
   3   3   0    37677.02    17655.79  24087.56 o 
   5   3   0    13563.66    11126.45   1129.64 o 
   1   1   1    37741.54    36646.16   1103.47 o 
   3   1   1    18489.45    16126.41    931.60 o 
   5   1   1     7400.51     6152.18    443.79 o 
   2   2   1    12761.42    12572.09    705.65 o 
   4   2   1     4061.87     3995.97    273.62 o 
   3   3   1    71843.42    44391.22  18579.49 o 
   5   3   1    23749.47    22666.64   3573.23 o 
   2   0   2     1221.92     1129.27    443.41 o 
   4   0   2      877.27      724.71    173.58 o 
   1   1   2    62975.88    63885.19   1797.77 o 
   3   1   2    23374.88    21935.64   1066.16 o 
   5   1   2     6964.82     5711.59    600.04 o 
   2   2   2      221.86      305.01    395.65 o 
   4   2   2      219.02      231.72    143.38 o 
   3   3   2    54761.75    48062.36   3488.08 o 
   5   3   2    16815.40    15113.25   1030.35 o 
   1   1   3    51532.18    49934.62   1727.75 o 
   3   1   3    22850.89    21134.98   1042.42 o 
   5   1   3     9053.16     7946.00   1059.13 o 
   2   2   3     8380.95     8343.64    540.84 o 
   4   2   3     3304.69     2973.14    187.74 o 
   3   3   3   145388.06   141481.06   7413.12 o 
   5   3   3    48384.35    42521.89   5917.37 o 
   0   0   4   171195.53   173797.59   5624.17 o 
   2   0   4   102785.34   103685.63   4788.19 o 
   4   0   4    40640.16    39045.90   1510.02 o 
   1   1   4     4514.69     4316.49    320.35 o 
   3   1   4     1580.41     1815.38    116.81 o 
   2   2   4    20134.49    18778.96    730.32 o 
   4   2   4    10079.25     8107.08   1441.20 o 
   3   3   4    51082.51    48387.37   2747.82 o 
   5   3   4    16967.45    15103.64   1079.63 o 
   1   1   5    40828.36    40704.66   1677.34 o 
   3   1   5    17388.28    16300.24   1057.33 o 
   2   2   5   132006.75   130060.08   5857.22 o 
   4   2   5    47911.88    46234.86   2180.15 o 
   3   3   5    26355.35    25401.84   1492.40 o 
   5   3   5     8140.13     7113.94    800.18 o 
   0   0   6   168106.09   177270.31   5911.03 o 
   2   0   6   101411.16   102229.00   3607.75 o 
   4   0   6    38188.34    33223.83   1348.82 o 
   1   1   6     7501.92     7126.64    490.74 o 
   3   1   6     3462.98     3380.70    259.32 o 
   0   2   6   187179.67   132321.16   5726.33 o 
   2   2   6   113777.66   117055.91   3587.62 o 
   4   2   6    42240.18    36769.41   1145.97 o 
   3   3   6       21.33       71.12    197.76 o 
   5   3   6       64.08     -107.73    683.55 o 
   1   1   7   288901.09   301926.75   8588.67 o 
   3   1   7   141122.70   136929.17   4054.11 o 
   0   2   7    98025.88   103891.43   4607.05 o 
   2   2   7    61705.17    59505.71   1628.27 o 
   4   2   7    23781.66    22112.12    767.98 o 
   3   3   7    40588.85    40493.38   3248.49 o 
   0   0   8   244042.66   257536.98  23347.90 o 
   2   0   8   154699.09   157676.58   5804.65 o 
   4   0   8    59015.27    54876.43   1637.18 o 
   1   1   8    50045.46    51055.25   3427.00 o 
   3   1   8    22115.43    21262.45   1378.04 o 
   0   2   8    85287.21    89022.70   3970.51 o 
   2   2   8    55736.92    54880.10   1601.22 o 
   4   2   8    23211.19    21453.60   1267.75 o 
   1   3   8     9126.98     8680.09   1136.11 o 
   3   3   8     3621.26     2771.24    471.47 o 
   1   1   9    20925.53    20560.87    608.81 o 
   3   1   9     9234.95     8806.46    980.51 o 
   0   2   9     1135.67     1472.02    601.47 o 
   2   2   9      575.70      893.19    216.67 o 
   4   2   9      111.95      147.03    239.61 o 
   1   3   9    17226.13    16342.25   1782.91 o 
   3   3   9     8285.17     9020.02   1415.71 o 
   0   0  10    16518.02    16108.36   1173.42 o 
   2   0  10     9645.55     9467.83   1277.88 o 
   4   0  10     2214.62     2290.96    561.07 o 
   1   1  10    13178.17    13410.57    670.71 o 
   3   1  10     6114.33     6154.78   1141.85 o 
   0   2  10    56425.24    60490.63   2704.60 o 
   2   2  10    40085.46    40706.13   2305.58 o 
   4   2  10    18346.35    17375.47   1036.00 o 
   1   3  10    14790.40     7868.35  11027.41 o 
   1   1  11   135429.02   142163.34   3973.81 o 
   3   1  11    71195.64    71357.70   1909.87 o 
   0   2  11    30618.57    34401.57   1497.93 o 
   2   2  11    21973.82    21907.47   1935.73 o 
   4   2  11     9814.21     9088.73    690.67 o 
   1   3  11    82753.80    89945.63   3808.48 o 
   0   0  12    52210.50    52738.60   3040.19 o 
   2   0  12    37878.92    38826.17   2965.40 o 
   4   0  12    16915.60    16357.80   1270.58 o 
   1   1  12     7969.51     8268.40    499.45 o 
   3   1  12     4274.86     4271.30    593.13 o 
   0   2  12     1073.47      829.14   1043.13 o 
   2   2  12      991.73     1143.91    180.59 o 
   4   2  12      740.02      889.57    574.52 o 
   1   3  12    91510.13    98908.53   3598.00 o 
   1   1  13    83833.29    90206.45   3054.05 o 
   3   1  13    46087.62    47882.99   1520.62 o 
   0   2  13      288.85      391.34    240.89 o 
   2   2  13      242.79      222.82    183.58 o 
   1   3  13     6186.59     5685.14    852.91 o 
   2   4  13    40354.18    39194.46   4463.92 o 
   0   0  14   132940.06   144266.70   5170.42 o 
   2   0  14    97977.13   108107.67   7102.83 o 
   1   1  14    20701.73    21063.49   1046.41 o 
   3   1  14    11171.64    12101.94   1668.39 o 
   0   2  14   198377.48   231096.53   8405.59 o 
   2   2  14   144331.36   153694.73   4042.81 o 
   1   3  14     6290.77     6844.66    956.41 o 
   1   1  15    28935.98    30527.36   1677.42 o 
   3   1  15    17597.57    18633.74    744.53 o 
   0   2  15    12971.36    13279.40   1394.56 o 
   2   2  15     9204.16     9171.08   1534.67 o 
   1   3  15    31570.57    32356.77   2546.32 o 
   3   3  15    19502.92    18201.77   1801.66 o 
   0   0  16    27984.88    27959.14   1777.04 o 
   2   0  16    20201.53    22439.29   1769.71 o 
   1   1  16     2171.36     2186.68    151.50 o 
   3   1  16     1138.32     1115.89    587.68 o 
   0   2  16     4748.57     4802.42    834.87 o 
   2   2  16     3446.37     3589.31    266.74 o 
   1   3  16     3410.37     3598.63    196.78 o 
   3   3  16     1812.66     2458.18    620.71 o 
   0   4  16      882.62      903.34    277.79 o 
   1   1  17    20375.48    22386.91    811.47 o 
   3   1  17    12578.59    12405.08   1131.19 o 
   0   2  17     5662.09     5898.34   1184.05 o 
   2   2  17     3942.34     3725.77    278.57 o 
   1   3  17    21465.45    23936.83   1448.39 o 
   0   4  17    30711.66    32913.94   1691.26 o 
   0   0  18    19650.91    22158.34    893.66 o 
   2   0  18    16294.77    17510.90   2256.51 o 
   1   1  18    44080.76    45361.46   2067.34 o 
   0   2  18    62667.00    66522.26   2549.59 o 
   2   2  18    48635.91    53500.11   1612.98 o 
   1   3  18    62109.88    70036.04   1829.28 o 
   0   4  18    25736.44    13439.96  18661.73 o 
   1   1  19    30317.24    31949.02   1103.69 o 
   0   2  19     2848.55     3480.48    479.96 o 
   2   2  19     2285.29     3358.25    579.84 o 
   1   3  19     1546.07     1077.53    405.50 o 
   0   0  20    63541.98    67055.99   2999.47 o 
   2   0  20    48825.93    55112.66   2394.60 o 
   1   1  20      931.71      669.40    343.06 o 
   0   2  20    17209.80    19388.47    820.29 o 
   2   2  20    13379.56    15285.80    983.22 o 
   1   3  20     2214.36     2629.58    386.17 o 
   0   4  20     1553.80     1637.58    499.09 o 
   2   4  20     1126.30     1580.55    803.82 o 
   1   1  21    43671.32    39647.12  12246.58 o 
   0   2  21        1.29       85.81    318.85 o 
   2   2  21        7.04     -214.68    766.47 o 
   1   3  21    12708.26    10286.25   6448.24 o 
   0   4  21    23009.14    26989.63   5486.73 o 
   0   0  22     9460.95    12318.95   1153.11 o 
   1   1  22      381.74      542.59    612.62 o 
   0   2  22    53414.88    63693.71   2950.67 o 
   1   3  22     1951.72     1061.70    959.87 o 
   0   4  22    43283.49    36624.62   7061.82 o 
   1   1  23    10848.06    12524.48   1350.41 o 
   1   3  23     4586.72     2798.75   3151.76 o 
                                                 
