# Supplementary material for: Pressure-induced coherent sliding-layer transition in the excitonic insulator Ta2NiSe5
Source: IUCrJ. 2018 Jan 26;5(Pt 2):158–65. doi: 10.1107/S2052252517018334 (PMC5947720; doi:10.1107/S2052252517018334)
Supplement: Supplementary file 4 [file m-05-00158-Ta2NiSe5_4p22GPa_200Ksup4.hkl]

# 
# h,k,l, Fc-squared, Fo-squared, sigma(Fo-squared) and status flag 
# 
data_Ta2NiSe5_4p22GPa_200K
_shelx_title ' Ta2NiSe5_451GPa' 
_shelx_refln_list_code          4 
_shelx_F_calc_maximum      478.52 
_exptl_crystal_F_000       688.00 
_reflns_d_resolution_high  0.6525 
 
loop_ 
 _symmetry_equiv_pos_as_xyz 
 'x, y, z' 
 '-x+1/2, y, -z+1/2' 
 'x+1/2, -y, -z' 
 '-x, -y, z+1/2' 
 '-x, -y, -z' 
 'x-1/2, -y, z-1/2' 
 '-x-1/2, y, z' 
 'x, y, -z-1/2' 
 
_cell_length_a     3.4370 
_cell_length_b     5.8610 
_cell_length_c    15.5120 
_cell_angle_alpha  90.000 
_cell_angle_beta   90.000 
_cell_angle_gamma  90.000 
 
_shelx_F_squared_multiplier     1.000 
 
loop_ 
 _refln_index_h 
 _refln_index_k 
 _refln_index_l 
 _refln_F_squared_calc 
 _refln_F_squared_meas 
 _refln_F_squared_sigma 
 _refln_observed_status 
   2   0   0   228985.41   225962.31   9146.18 o 
   4   0   0    83442.51    87703.76   8420.46 o 
   2   1   0    43801.98    41869.40   4041.69 o 
   3   1   0      180.38      201.99     48.06 o 
   4   1   0    17102.01    16171.77   1462.99 o 
   5   1   0       32.31        4.41     48.96 o 
   1   0   1     3285.46     3278.40    334.09 o 
   3   0   1     1973.83     1835.51     53.53 o 
   5   0   1      962.57      897.46     47.10 o 
   2   1   1      448.70      406.05     31.77 o 
   3   1   1    11700.44    11236.01    322.65 o 
   4   1   1      158.89      129.31     50.82 o 
   5   1   1     4427.14     3843.84    213.07 o 
   2   0   2       19.49       27.90     23.19 o 
   4   0   2       35.18       35.95     45.99 o 
   2   1   2       34.48       22.68     23.45 o 
   3   1   2    15326.83    15242.03    458.96 o 
   4   1   2       37.03       67.80     44.14 o 
   5   1   2     4904.32     4541.34    386.32 o 
   1   0   3     8567.29     8724.78    412.92 o 
   3   0   3     4149.93     3801.99     95.86 o 
   5   0   3     1942.04     1912.45    266.71 o 
   2   1   3      714.37      771.39     56.50 o 
   3   1   3    28918.78    26718.18    840.48 o 
   4   1   3      275.14      258.94     48.89 o 
   5   1   3    10776.32     6134.24   5649.36 o 
   0   0   4    28196.70    29534.08   1301.58 o 
   2   0   4    17982.34    20192.60    825.90 o 
   4   0   4     7869.16     8822.85    556.04 o 
   2   1   4    14230.09    13906.75    474.38 o 
   3   1   4     1307.29     1193.78     37.57 o 
   4   1   4     6512.80     5338.45    327.49 o 
   5   1   4      381.06      255.94     62.71 o 
   1   0   5     5733.49     6090.56    318.14 o 
   3   0   5     2615.18     2360.16     78.39 o 
   5   0   5     1135.33     1068.98    173.79 o 
   1   1   5    30785.24    20606.71   6298.16 o 
   2   1   5    38544.17    39751.89   1668.13 o 
   3   1   5    13652.93    12516.63    376.11 o 
   4   1   5    14458.45    12937.17   1648.48 o 
   5   1   5     4937.17     4293.64    610.77 o 
   0   0   6     9889.21    10464.80    648.11 o 
   2   0   6     6183.64     5770.44    247.39 o 
   4   0   6     2532.02     1952.40    389.03 o 
   1   1   6       15.39        9.91     37.26 o 
   2   1   6    21135.53    20459.92    726.57 o 
   3   1   6        9.40       46.03     35.13 o 
   4   1   6     8366.08     7989.03    375.82 o 
   5   1   6        3.53      -42.51    258.24 o 
   1   0   7   115174.16   130228.73   5580.53 o 
   3   0   7    56702.87    58694.00   2100.46 o 
   5   0   7    21088.80    21539.52    548.94 o 
   1   1   7    27278.68    25596.50   1041.34 o 
   2   1   7     2311.90     2464.96    315.54 o 
   3   1   7    14421.50    14057.83    402.45 o 
   4   1   7      962.60      875.39    161.20 o 
   5   1   7     5978.96     6833.29   2422.86 o 
   0   0   8    79665.88    82697.91   3484.06 o 
   2   0   8    52102.96    57054.13   2530.01 o 
   4   0   8    21757.94    22126.05   2977.71 o 
   0   1   8    41598.92    33942.76   2010.51 o 
   1   1   8     7244.44     7236.44    294.25 o 
   2   1   8    27674.06    28143.34   1021.03 o 
   3   1   8     3404.41     3813.39    119.35 o 
   4   1   8    12053.40    12600.09    769.34 o 
   1   0   9    14432.39    14435.16    586.53 o 
   3   0   9     6766.22     6384.71    319.40 o 
   0   1   9     2157.55     1725.74    392.72 o 
   1   1   9      431.25      408.65     80.60 o 
   2   1   9     1484.43     1388.85    259.81 o 
   3   1   9      270.56      326.84     67.64 o 
   4   1   9      617.27      612.61    116.01 o 
   0   0  10     7204.17     7669.30    599.31 o 
   2   0  10     4497.77     4690.85    284.95 o 
   4   0  10     1359.38     1341.10    411.07 o 
   0   1  10    17843.52    17025.32    680.72 o 
   1   1  10     6272.31     6273.77    238.46 o 
   2   1  10    12849.29    12341.04    353.84 o 
   3   1  10     3150.39     3329.25    110.24 o 
   4   1  10     6035.16     6450.59    469.66 o 
   1   0  11    35454.55    38228.36   1416.12 o 
   3   0  11    19363.79    18144.54    751.78 o 
   0   1  11     2113.21     1986.04    326.62 o 
   1   1  11    32276.16    32446.82   1074.76 o 
   2   1  11     1443.25     1416.31    265.24 o 
   3   1  11    17932.97    18430.05    659.06 o 
   4   1  11      559.51      718.10     81.29 o 
   0   0  12     9984.89    11025.48    445.37 o 
   2   0  12     7500.25     8059.68    783.47 o 
   4   0  12     3756.30     4358.93    633.61 o 
   0   1  12     7688.10     8029.56    330.60 o 
   1   1  12    18427.07    18466.00    738.81 o 
   2   1  12     5804.98     6093.45    206.61 o 
   3   1  12     9841.28     9885.51    532.60 o 
   4   1  12     2929.11     3147.01    225.48 o 
   1   0  13     3307.77     3428.79     85.68 o 
   3   0  13     1891.16     2098.13    303.67 o 
   0   1  13     4331.35     2110.46   2955.65 o 
   1   1  13       30.41       90.85     68.44 o 
   2   1  13     3109.03     3330.19    106.97 o 
   3   1  13        6.67      -30.61    154.50 o 
   0   0  14    45830.12    48493.66   6641.55 o 
   2   0  14    34067.57    33230.28   1427.62 o 
   0   1  14    39020.94    37934.48   1362.95 o 
   1   1  14     9085.99     9461.23    325.37 o 
   2   1  14    29067.57    28808.02    891.64 o 
   3   1  14     5088.40     5113.52    533.61 o 
   1   0  15    37282.32    38222.84   1207.44 o 
   3   0  15    22203.22    23728.64   3203.00 o 
   0   1  15     7710.54     7974.17    268.37 o 
   1   1  15     8313.67     8383.19    381.77 o 
   2   1  15     5603.33     5502.97    378.56 o 
   3   1  15     5401.36     5891.20    371.49 o 
   0   0  16       90.27       51.68     52.80 o 
   2   0  16       82.82      125.07    102.47 o 
   0   1  16     9035.64     9223.10    335.87 o 
   1   1  16     1682.96     1571.00     53.43 o 
   2   1  16     6856.77     6846.88    718.32 o 
   3   1  16      961.13      765.78     50.47 o 
   1   0  17       91.43      155.77     55.23 o 
   3   0  17       99.49       83.29     58.32 o 
   0   1  17        0.43       24.10     51.30 o 
   1   1  17     7127.44     7103.92    464.33 o 
   2   1  17        0.35       19.18    100.90 o 
   3   1  17     4473.58     3633.55    359.17 o 
   0   0  18      774.50      921.26    123.29 o 
   2   0  18      727.77      837.52    171.26 o 
   0   1  18    13380.73    14038.12   1053.25 o 
   1   1  18     1237.27     1375.85    153.37 o 
   2   1  18    10658.11    11812.02    728.03 o 
   1   2  18      327.45      180.99    122.06 o 
   1   0  19    33303.79    34955.86   3865.34 o 
   0   1  19     1641.55     1791.99    202.94 o 
   1   1  19     9060.27     9949.28    453.77 o 
   2   1  19     1277.52     1709.13    159.35 o 
   2   2  19     2408.69     1659.47    273.02 o 
   0   0  20     5493.78     6043.49    521.13 o 
   2   0  20     4206.19     4270.31    506.45 o 
   0   1  20       82.21       74.72     94.46 o 
   1   1  20     5211.36     5270.85    352.95 o 
   2   1  20       61.37      141.72     49.66 o 
   0   2  20     1223.00      927.90    126.20 o 
   1   2  20      506.27      345.61     58.80 o 
   2   2  20      932.67      393.60     75.11 o 
   1   0  21     9531.90    10778.18   2319.33 o 
   0   1  21     3785.70     4074.18    252.30 o 
   1   1  21     5948.96     6336.67   1193.71 o 
   2   1  21     2968.74     2882.97    211.90 o 
   0   2  21        0.23        7.79     43.62 o 
   1   2  21      204.16      180.70     56.83 o 
   0   0  22    18108.16    19163.67    383.05 o 
   0   1  22    14282.95    15025.88    330.12 o 
   1   1  22      824.78     1019.07     55.58 o 
   1   0  23     2266.26     2459.33    294.48 o 
   0   1  23     3526.51     3728.25    253.64 o 
   1   1  23     1236.92     1465.89    187.93 o 
                                                 
