# Supplementary material for: Pressure-induced coherent sliding-layer transition in the excitonic insulator Ta2NiSe5
Source: IUCrJ. 2018 Jan 26;5(Pt 2):158–65. doi: 10.1107/S2052252517018334 (PMC5947720; doi:10.1107/S2052252517018334)
Supplement: Supplementary file 5 [file m-05-00158-Ta2NiSe5_4p22GPa_50Ksup5.hkl]

# 
# h,k,l, Fc-squared, Fo-squared, sigma(Fo-squared) and status flag 
# 
data_ Ta2NiSe5_4p22GPa_50K
_shelx_title ' Ta2NiSe5_451GPa' 
_shelx_refln_list_code          4 
_shelx_F_calc_maximum      484.26 
_exptl_crystal_F_000       688.00 
_reflns_d_resolution_high  0.6541 
 
loop_ 
 _symmetry_equiv_pos_as_xyz 
 'x, y, z' 
 '-x+1/2, y, -z+1/2' 
 '-x, -y, -z' 
 'x-1/2, -y, z-1/2' 
 
_cell_length_a     3.4370 
_cell_length_b     5.8490 
_cell_length_c    15.5120 
_cell_angle_alpha  90.000 
_cell_angle_beta   90.530 
_cell_angle_gamma  90.000 
 
_shelx_F_squared_multiplier     1.000 
 
loop_ 
 _refln_index_h 
 _refln_index_k 
 _refln_index_l 
 _refln_F_squared_calc 
 _refln_F_squared_meas 
 _refln_F_squared_sigma 
 _refln_observed_status 
   2   0   0   234504.55   256580.47   7978.69 o 
   4   0   0    91802.28    96406.45   3975.21 o 
   2   1   0    45992.57    46696.84   2241.58 o 
   3   1   0      239.71      260.57     79.02 o 
   4   1   0    19336.82    21033.94   1030.64 o 
   5   1   0       58.28     -102.19    561.07 o 
  -5   0   1     2147.51     2102.77    713.10 o 
  -3   0   1     3135.96     3277.53    191.13 o 
  -1   0   1     3724.37     3110.39    288.03 o 
   1   0   1     3257.02     3356.52    277.48 o 
   3   0   1     2401.50     2261.66    160.18 o 
  -5   1   1     5582.70     6057.70    935.79 o 
  -4   1   1      293.45      386.36    181.08 o 
  -3   1   1    12588.97    13455.39    686.89 o 
  -2   1   1      619.52      602.06     79.34 o 
   2   1   1      535.13      500.31     99.25 o 
   3   1   1    11651.28    13298.24   1124.71 o 
   4   1   1      227.66      277.03    172.81 o 
   5   1   1     4918.41     6274.86    837.03 o 
  -4   0   2      151.67      307.65    176.72 o 
  -2   0   2       79.26       49.47     89.26 o 
   2   0   2       99.58      142.17     88.12 o 
   4   0   2      191.57       77.43    144.59 o 
  -5   1   2     5664.67     6032.60   1865.27 o 
  -4   1   2      479.23      661.74    197.28 o 
  -3   1   2    16270.82    16185.63    727.58 o 
  -2   1   2      285.30      431.59    153.92 o 
   2   1   2      352.59      254.66     77.52 o 
   3   1   2    16422.70    18145.29   1338.38 o 
   4   1   2      571.10      794.64    203.51 o 
   5   1   2     5773.12     7359.22    935.06 o 
  -5   0   3     2234.49     2301.58    552.75 o 
  -3   0   3     4264.88     4098.88    172.26 o 
  -1   0   3     8393.25     7946.84    584.85 o 
   3   0   3     4591.01     4578.08    171.37 o 
  -5   1   3    12365.26    11244.89   4570.46 o 
  -4   1   3      466.98      583.48    208.31 o 
  -3   1   3    30213.89    29459.37    900.94 o 
  -2   1   3      873.00      777.06    108.66 o 
   3   1   3    30908.08    32790.61   2958.11 o 
   4   1   3      359.75      469.24    159.63 o 
  -4   0   4     9039.81     8921.06    549.80 o 
  -2   0   4    18943.59    19234.45    826.61 o 
   0   0   4    28736.05    29300.57   2887.51 o 
   2   0   4    18721.57    19387.32    801.30 o 
  -5   1   4      524.03      322.51    486.62 o 
  -4   1   4     7755.81     7564.73    652.60 o 
  -3   1   4     1490.14     1280.33    212.16 o 
  -2   1   4    15578.36    14409.56    475.79 o 
   3   1   4     1297.76     1400.27     82.52 o 
   4   1   4     7467.53     8774.27    703.14 o 
  -5   0   5     1749.01     1577.11    557.55 o 
  -3   0   5     3273.85     2907.18    325.23 o 
  -1   0   5     6225.30     5849.22    370.19 o 
  -5   1   5     6611.02     4834.38   3130.07 o 
  -4   1   5    16203.24    15218.63    733.78 o 
  -3   1   5    15524.82    14900.34    631.01 o 
  -2   1   5    40320.43    39061.63   1335.06 o 
  -1   1   5    31826.54    25745.51   9550.38 o 
   3   1   5    14154.83    16259.88    797.58 o 
   4   1   5    16142.21    19493.74   1684.98 o 
  -4   0   6     2994.47     2518.48    301.91 o 
  -2   0   6     6309.58     5825.50    232.37 o 
   0   0   6    10002.38    10556.91    823.20 o 
  -5   1   6      143.27      174.33    525.68 o 
  -4   1   6     8730.68     8460.94    571.25 o 
  -3   1   6      140.67      309.72    128.45 o 
  -2   1   6    20476.69    19621.25    599.62 o 
  -1   1   6       46.82       43.05     90.23 o 
   3   1   6      167.47      149.05     71.92 o 
   4   1   6     9758.23     8938.45   4041.80 o 
  -5   0   7    24623.12    22376.37   2732.00 o 
  -3   0   7    60354.28    57819.68   1797.77 o 
  -1   0   7   117265.15   118296.60   5139.28 o 
  -5   1   7     7184.42     7144.92   1499.58 o 
  -4   1   7     1137.92     1110.82    287.21 o 
  -3   1   7    15695.71    14243.27    465.33 o 
  -2   1   7     2551.55     2467.34    112.03 o 
  -1   1   7    28265.63    26790.65   1074.60 o 
   4   1   7     1046.77      957.62    148.01 o 
  -4   0   8    26518.68    21554.66   1458.96 o 
  -2   0   8    56658.20    56735.96   1752.63 o 
   0   0   8    81732.23    92555.85   5961.71 o 
  -4   1   8    14227.15    12552.82    872.08 o 
  -3   1   8     3803.07     3266.74    166.13 o 
  -2   1   8    29749.86    27807.31    831.19 o 
  -1   1   8     7781.05     7123.28    348.27 o 
   0   1   8    42802.95    46260.77   3086.08 o 
  -3   0   9     6873.79     6551.77    410.05 o 
  -1   0   9    14258.76    14115.08    532.65 o 
  -4   1   9      601.97      810.76    349.05 o 
  -3   1   9      652.89      777.65    210.22 o 
  -2   1   9     1375.48     1242.47    105.90 o 
  -1   1   9      492.99      734.12     90.11 o 
   0   1   9     1955.58     1818.44    136.07 o 
   1   1   9      396.88      268.07     52.11 o 
  -4   0  10     1770.46     1346.34    366.20 o 
  -2   0  10     5123.41     4972.28    470.89 o 
   0   0  10     7745.98     8006.59    305.64 o 
  -4   1  10     6541.37     5838.38    598.53 o 
  -3   1  10     3689.21     3101.71    229.56 o 
  -2   1  10    12898.41    11865.62    346.23 o 
  -1   1  10     6802.99     6404.15    235.69 o 
   0   1  10    17675.00    18512.16    659.56 o 
   1   1  10     6673.27     7102.99    301.41 o 
  -3   0  11    21509.42    18969.32   1140.99 o 
  -1   0  11    37552.49    37211.31   1164.36 o 
   1   0  11    37679.12    41998.98   1687.91 o 
  -4   1  11      642.35      592.35    388.76 o 
  -3   1  11    20542.93    17418.63   1077.10 o 
  -2   1  11     1527.50     1661.20    202.06 o 
  -1   1  11    34987.25    32707.71    931.61 o 
   0   1  11     2138.62     2108.15     99.40 o 
   1   1  11    34661.11    38505.44   1175.58 o 
  -4   0  12     5142.15     4194.66    861.92 o 
  -2   0  12     8996.68     8850.27    433.64 o 
   0   0  12    11136.36    12531.24    431.00 o 
  -4   1  12     4028.55     3145.17    549.96 o 
  -3   1  12    11014.72     9375.27    728.27 o 
  -2   1  12     6984.12     6605.69    274.49 o 
  -1   1  12    19756.39    19357.87    567.50 o 
   0   1  12     8632.20     9357.67    302.72 o 
   1   1  12    19764.43    22991.56    708.37 o 
  -1   0  13     3459.56     3557.86    266.16 o 
   1   0  13     3711.72     3873.01    171.41 o 
  -3   1  13      301.02      357.80    242.57 o 
  -2   1  13     3544.92     3146.48    282.02 o 
  -1   1  13      120.17       87.85     74.22 o 
   0   1  13     4482.93     4475.91    210.13 o 
   1   1  13       86.83      141.82     70.89 o 
  -2   0  14    36691.03    32732.01   1644.35 o 
   0   0  14    48335.35    53670.13   2688.95 o 
  -3   1  14     5843.39     5217.54    455.30 o 
  -2   1  14    31113.22    27083.08   1848.91 o 
  -1   1  14     9921.15     9685.75    315.00 o 
   0   1  14    40772.31    44653.80   1954.89 o 
   1   1  14     9806.36    11830.73    478.94 o 
  -1   0  15    40980.57    41812.96   1792.27 o 
   1   0  15    40162.04    48658.64   2037.76 o 
  -3   1  15     6727.24     5375.55    733.88 o 
  -2   1  15     6288.10     5823.05    459.05 o 
  -1   1  15     9655.29     9378.18    811.34 o 
   0   1  15     8505.30     9113.32    325.58 o 
   1   1  15     9471.12    11469.29    421.03 o 
  -2   0  16      292.79      312.97    310.49 o 
   0   0  16      188.60      313.65     79.88 o 
  -3   1  16     1095.23      995.69    538.76 o 
  -2   1  16     7987.11     7301.74    466.49 o 
  -1   1  16     1784.11     1752.77    173.06 o 
   0   1  16     9783.10    11300.97    644.97 o 
   1   1  16     1729.59     2220.32    257.27 o 
  -1   0  17       66.20      -38.54    250.35 o 
   1   0  17       76.29      -20.57    139.39 o 
  -2   1  17        0.77      -59.74    374.04 o 
  -1   1  17     7433.48     7176.26    396.43 o 
   0   1  17        1.16        4.77    145.45 o 
   1   1  17     7649.53     8741.06    586.87 o 
  -2   0  18      903.45      664.86    433.88 o 
   0   0  18      953.85     1009.75    138.97 o 
  -2   1  18    12365.79    10549.63   1106.26 o 
  -1   1  18     1616.64     1637.94    250.16 o 
   0   1  18    15083.79    17322.02   1103.43 o 
   1   1  18     1624.53     1992.33    221.99 o 
  -1   2  18      383.23      206.30    332.05 o 
  -1   0  19    39092.61    39019.45   3510.12 o 
  -2   1  19     1433.62     1420.24    576.01 o 
  -1   1  19    11284.20    11402.82    782.06 o 
   0   1  19     1808.10     2105.52    220.29 o 
   1   1  19    11031.42    14063.48    967.49 o 
  -2   2  19     2747.72     1530.13    643.87 o 
   0   0  20     6034.63     7262.99    745.15 o 
  -2   1  20      204.68      -43.08    612.24 o 
  -1   1  20     6038.71     6274.61    606.63 o 
   0   1  20      133.04      203.04    263.23 o 
   1   1  20     5875.77     7916.72   1000.04 o 
  -2   2  20     1622.45      614.75    688.29 o 
  -1   2  20      481.65       26.46    519.51 o 
   0   2  20     1939.78     1097.01    349.77 o 
  -1   1  21     6625.71     6350.71   1030.99 o 
   0   1  21     4371.06     5635.27    580.77 o 
   1   1  21     6746.61     9125.18   1331.87 o 
  -1   2  21      276.81      344.01    615.43 o 
   0   2  21       13.23      115.32    359.39 o 
   0   0  22    21070.99    25980.02   3147.02 o 
  -1   1  22      989.62      947.71    734.98 o 
   0   1  22    17057.39    21988.31   2168.25 o 
  -1   0  23     3287.96     3868.21   1064.08 o 
  -1   1  23     1746.52     1934.84    907.57 o 
   0   1  23     4072.78     5265.56    770.10 o 
                                                 
